# Supplementary material for: Taxonomic description of a new freshwater Gammarus (Crustacea, Amphipoda, Gammaridae) restricted to the upper Hantan River, central Korean Peninsula
Source: Biodivers Data J. 2026 Jan 26;14:e179349. doi: 10.3897/BDJ.14.e179349 (PMC12865399; doi:10.3897/BDJ.14.e179349)
Supplement: XML Treatment for Gammarus kyungsooki [file BDJ.14.e179349-treatment1.xml]

<!DOCTYPE tp:taxon-treatment
  PUBLIC "-//TaxonX//DTD Taxonomic Treatment Publishing DTD v0 20100105//EN" "tax-treatment-NSO.dtd">
<tp:taxon-treatment xmlns:tp="http://www.plazi.org/taxpub"><tp:treatment-meta><mixed-citation publication-type="journal"><person-group><name><surname>Ahn</surname><given-names>Yong-Uk</given-names></name><name><surname>Min</surname><given-names>Gi-Sik</given-names></name></person-group><article-title>Taxonomic description of a new freshwater <italic><tp:taxon-name><tp:taxon-name-part taxon-name-part-type="genus" reg="Gammarus">Gammarus</tp:taxon-name-part></tp:taxon-name></italic> (<tp:taxon-name><tp:taxon-name-part taxon-name-part-type="subphylum">Crustacea</tp:taxon-name-part></tp:taxon-name>, <tp:taxon-name><tp:taxon-name-part taxon-name-part-type="order">Amphipoda</tp:taxon-name-part></tp:taxon-name>, <tp:taxon-name><tp:taxon-name-part taxon-name-part-type="family">Gammaridae</tp:taxon-name-part></tp:taxon-name>) restricted to the upper Hantan River, central Korean Peninsula</article-title><source>Biodivers Data J</source><day>26</day><month>01</month><year>2026</year><volume>14</volume><pub-id pub-id-type="doi">10.3897/BDJ.14.e179349</pub-id></mixed-citation></tp:treatment-meta><tp:nomenclature><tp:taxon-name><object-id xmlns:xlink="http://www.w3.org/1999/xlink" content-type="arpha" xlink:type="simple">488611C6-14B9-58DB-9A12-1250451003E9</object-id><tp:taxon-name-part taxon-name-part-type="genus">Gammarus</tp:taxon-name-part> <tp:taxon-name-part taxon-name-part-type="species">kyungsooki</tp:taxon-name-part><object-id xmlns:xlink="http://www.w3.org/1999/xlink" content-type="zoobank" xlink:type="simple" object-id-type="ZooBank">69C8F63F-E014-470B-9766-DB3483D043B0</object-id></tp:taxon-name><tp:taxon-authority>Ahn &amp; Min</tp:taxon-authority><tp:taxon-status xmlns:xlink="http://www.w3.org/1999/xlink" xlink:type="simple">sp. nov.</tp:taxon-status></tp:nomenclature><tp:treatment-sec sec-type="materials"><title>Materials</title><list list-type="alpha-lower" list-content="occurrences"><list-item><p><bold>Type status:</bold> <named-content xmlns:xlink="http://www.w3.org/1999/xlink" content-type="dwc:typeStatus" xlink:type="simple">Holotype</named-content>. <bold>Occurrence:</bold> catalogNumber: <named-content xmlns:xlink="http://www.w3.org/1999/xlink" content-type="dwc:catalogNumber" xlink:type="simple">NIBRIV0000929351</named-content>; individualCount: <named-content xmlns:xlink="http://www.w3.org/1999/xlink" content-type="dwc:individualCount" xlink:type="simple">1</named-content>; sex: <named-content xmlns:xlink="http://www.w3.org/1999/xlink" content-type="dwc:sex" xlink:type="simple">male</named-content>; lifeStage: <named-content xmlns:xlink="http://www.w3.org/1999/xlink" content-type="dwc:lifeStage" xlink:type="simple">adult</named-content>; occurrenceID: <named-content xmlns:xlink="http://www.w3.org/1999/xlink" content-type="dwc:occurrenceID" xlink:type="simple">61CDDD6F-432A-5634-A699-733078101AFE</named-content>; <bold>Taxon:</bold> scientificName: <named-content xmlns:xlink="http://www.w3.org/1999/xlink" content-type="dwc:scientificName" xlink:type="simple"><tp:taxon-name><tp:taxon-name-part taxon-name-part-type="genus" reg="Gammarus">Gammarus</tp:taxon-name-part> <tp:taxon-name-part taxon-name-part-type="species" reg="kyungsooki">kyungsooki</tp:taxon-name-part></tp:taxon-name></named-content>; phylum: <named-content xmlns:xlink="http://www.w3.org/1999/xlink" content-type="dwc:phylum" xlink:type="simple"><tp:taxon-name><tp:taxon-name-part taxon-name-part-type="phylum">Arthropoda</tp:taxon-name-part></tp:taxon-name></named-content>; class: <named-content xmlns:xlink="http://www.w3.org/1999/xlink" content-type="dwc:class" xlink:type="simple"><tp:taxon-name><tp:taxon-name-part taxon-name-part-type="class">Malacostraca</tp:taxon-name-part></tp:taxon-name></named-content>; order: <named-content xmlns:xlink="http://www.w3.org/1999/xlink" content-type="dwc:order" xlink:type="simple"><tp:taxon-name><tp:taxon-name-part taxon-name-part-type="order">Amphipoda</tp:taxon-name-part></tp:taxon-name></named-content>; family: <named-content xmlns:xlink="http://www.w3.org/1999/xlink" content-type="dwc:family" xlink:type="simple"><tp:taxon-name><tp:taxon-name-part taxon-name-part-type="family">Gammaridae</tp:taxon-name-part></tp:taxon-name></named-content>; genus: <named-content xmlns:xlink="http://www.w3.org/1999/xlink" content-type="dwc:genus" xlink:type="simple"><tp:taxon-name><tp:taxon-name-part taxon-name-part-type="genus">Gammarus</tp:taxon-name-part></tp:taxon-name></named-content>; specificEpithet: <named-content xmlns:xlink="http://www.w3.org/1999/xlink" content-type="dwc:specificEpithet" xlink:type="simple"><tp:taxon-name><tp:taxon-name-part taxon-name-part-type="genus" reg="Gammarus"/><tp:taxon-name-part taxon-name-part-type="species" reg="kyungsooki">kyungsooki</tp:taxon-name-part></tp:taxon-name></named-content>; taxonRank: <named-content xmlns:xlink="http://www.w3.org/1999/xlink" content-type="dwc:taxonRank" xlink:type="simple">species</named-content>; scientificNameAuthorship: <named-content xmlns:xlink="http://www.w3.org/1999/xlink" content-type="dwc:scientificNameAuthorship" xlink:type="simple">Ahn &amp; Min</named-content>; <bold>Location:</bold> country: <named-content xmlns:xlink="http://www.w3.org/1999/xlink" content-type="dwc:country" xlink:type="simple">South Korea</named-content>; stateProvince: <named-content xmlns:xlink="http://www.w3.org/1999/xlink" content-type="dwc:stateProvince" xlink:type="simple">Gangwon-do</named-content>; county: <named-content xmlns:xlink="http://www.w3.org/1999/xlink" content-type="dwc:county" xlink:type="simple">Cheorwon-gun</named-content>; municipality: <named-content xmlns:xlink="http://www.w3.org/1999/xlink" content-type="dwc:municipality" xlink:type="simple">Sincheorwon-ri</named-content>; verbatimLatitude: <named-content xmlns:xlink="http://www.w3.org/1999/xlink" content-type="dwc:verbatimLatitude" xlink:type="simple">38 08 41.82N</named-content>; verbatimLongitude: <named-content xmlns:xlink="http://www.w3.org/1999/xlink" content-type="dwc:verbatimLongitude" xlink:type="simple">127 21 21.66E</named-content>; verbatimCoordinateSystem: <named-content xmlns:xlink="http://www.w3.org/1999/xlink" content-type="dwc:verbatimCoordinateSystem" xlink:type="simple">degrees minutes seconds</named-content>; <bold>Identification:</bold> identifiedBy: <named-content xmlns:xlink="http://www.w3.org/1999/xlink" content-type="dwc:identifiedBy" xlink:type="simple">Yong-Uk Ahn</named-content>; <bold>Event:</bold> eventDate: <named-content xmlns:xlink="http://www.w3.org/1999/xlink" content-type="dwc:eventDate" xlink:type="simple">15 July 2021</named-content>; <bold>Record Level:</bold> institutionCode: <named-content xmlns:xlink="http://www.w3.org/1999/xlink" content-type="dwc:institutionCode" xlink:type="simple">National Institute of Biological Resources (NIBR)</named-content></p></list-item><list-item><p><bold>Type status:</bold> <named-content xmlns:xlink="http://www.w3.org/1999/xlink" content-type="dwc:typeStatus" xlink:type="simple">Paratype</named-content>. <bold>Occurrence:</bold> catalogNumber: <named-content xmlns:xlink="http://www.w3.org/1999/xlink" content-type="dwc:catalogNumber" xlink:type="simple">NIBRIV0000931621</named-content>; individualCount: <named-content xmlns:xlink="http://www.w3.org/1999/xlink" content-type="dwc:individualCount" xlink:type="simple">1</named-content>; sex: <named-content xmlns:xlink="http://www.w3.org/1999/xlink" content-type="dwc:sex" xlink:type="simple">female</named-content>; lifeStage: <named-content xmlns:xlink="http://www.w3.org/1999/xlink" content-type="dwc:lifeStage" xlink:type="simple">adult</named-content>; occurrenceID: <named-content xmlns:xlink="http://www.w3.org/1999/xlink" content-type="dwc:occurrenceID" xlink:type="simple">8F8677C3-F3A0-537A-904D-8AA516A648D7</named-content>; <bold>Taxon:</bold> scientificName: <named-content xmlns:xlink="http://www.w3.org/1999/xlink" content-type="dwc:scientificName" xlink:type="simple"><tp:taxon-name><tp:taxon-name-part taxon-name-part-type="genus" reg="Gammarus">Gammarus</tp:taxon-name-part> <tp:taxon-name-part taxon-name-part-type="species" reg="kyungsooki">kyungsooki</tp:taxon-name-part></tp:taxon-name></named-content>; phylum: <named-content xmlns:xlink="http://www.w3.org/1999/xlink" content-type="dwc:phylum" xlink:type="simple"><tp:taxon-name><tp:taxon-name-part taxon-name-part-type="phylum">Arthropoda</tp:taxon-name-part></tp:taxon-name></named-content>; class: <named-content xmlns:xlink="http://www.w3.org/1999/xlink" content-type="dwc:class" xlink:type="simple"><tp:taxon-name><tp:taxon-name-part taxon-name-part-type="class">Malacostraca</tp:taxon-name-part></tp:taxon-name></named-content>; order: <named-content xmlns:xlink="http://www.w3.org/1999/xlink" content-type="dwc:order" xlink:type="simple"><tp:taxon-name><tp:taxon-name-part taxon-name-part-type="order">Amphipoda</tp:taxon-name-part></tp:taxon-name></named-content>; family: <named-content xmlns:xlink="http://www.w3.org/1999/xlink" content-type="dwc:family" xlink:type="simple"><tp:taxon-name><tp:taxon-name-part taxon-name-part-type="family">Gammaridae</tp:taxon-name-part></tp:taxon-name></named-content>; genus: <named-content xmlns:xlink="http://www.w3.org/1999/xlink" content-type="dwc:genus" xlink:type="simple"><tp:taxon-name><tp:taxon-name-part taxon-name-part-type="genus">Gammarus</tp:taxon-name-part></tp:taxon-name></named-content>; specificEpithet: <named-content xmlns:xlink="http://www.w3.org/1999/xlink" content-type="dwc:specificEpithet" xlink:type="simple"><tp:taxon-name><tp:taxon-name-part taxon-name-part-type="genus" reg="Gammarus"/><tp:taxon-name-part taxon-name-part-type="species" reg="kyungsooki">kyungsooki</tp:taxon-name-part></tp:taxon-name></named-content>; taxonRank: <named-content xmlns:xlink="http://www.w3.org/1999/xlink" content-type="dwc:taxonRank" xlink:type="simple">species</named-content>; scientificNameAuthorship: <named-content xmlns:xlink="http://www.w3.org/1999/xlink" content-type="dwc:scientificNameAuthorship" xlink:type="simple">Ahn &amp; Min</named-content>; <bold>Location:</bold> country: <named-content xmlns:xlink="http://www.w3.org/1999/xlink" content-type="dwc:country" xlink:type="simple">South Korea</named-content>; stateProvince: <named-content xmlns:xlink="http://www.w3.org/1999/xlink" content-type="dwc:stateProvince" xlink:type="simple">Gangwon-do</named-content>; county: <named-content xmlns:xlink="http://www.w3.org/1999/xlink" content-type="dwc:county" xlink:type="simple">Cheorwon-gun</named-content>; municipality: <named-content xmlns:xlink="http://www.w3.org/1999/xlink" content-type="dwc:municipality" xlink:type="simple">Sincheorwon-ri</named-content>; verbatimLatitude: <named-content xmlns:xlink="http://www.w3.org/1999/xlink" content-type="dwc:verbatimLatitude" xlink:type="simple">38 08 41.82N</named-content>; verbatimLongitude: <named-content xmlns:xlink="http://www.w3.org/1999/xlink" content-type="dwc:verbatimLongitude" xlink:type="simple">127 21 21.66E</named-content>; verbatimCoordinateSystem: <named-content xmlns:xlink="http://www.w3.org/1999/xlink" content-type="dwc:verbatimCoordinateSystem" xlink:type="simple">degrees minutes seconds</named-content>; <bold>Identification:</bold> identifiedBy: <named-content xmlns:xlink="http://www.w3.org/1999/xlink" content-type="dwc:identifiedBy" xlink:type="simple">Yong-Uk Ahn</named-content>; <bold>Event:</bold> eventDate: <named-content xmlns:xlink="http://www.w3.org/1999/xlink" content-type="dwc:eventDate" xlink:type="simple">15 July 2021</named-content>; <bold>Record Level:</bold> institutionCode: <named-content xmlns:xlink="http://www.w3.org/1999/xlink" content-type="dwc:institutionCode" xlink:type="simple">National Institute of Biological Resources (NIBR)</named-content></p></list-item><list-item><p><bold>Type status:</bold> <named-content xmlns:xlink="http://www.w3.org/1999/xlink" content-type="dwc:typeStatus" xlink:type="simple">Paratype</named-content>. <bold>Occurrence:</bold> catalogNumber: <named-content xmlns:xlink="http://www.w3.org/1999/xlink" content-type="dwc:catalogNumber" xlink:type="simple">NIBRIV0000931622</named-content>; individualCount: <named-content xmlns:xlink="http://www.w3.org/1999/xlink" content-type="dwc:individualCount" xlink:type="simple">1</named-content>; sex: <named-content xmlns:xlink="http://www.w3.org/1999/xlink" content-type="dwc:sex" xlink:type="simple">male</named-content>; lifeStage: <named-content xmlns:xlink="http://www.w3.org/1999/xlink" content-type="dwc:lifeStage" xlink:type="simple">adult</named-content>; occurrenceID: <named-content xmlns:xlink="http://www.w3.org/1999/xlink" content-type="dwc:occurrenceID" xlink:type="simple">961BB73C-9E9D-594A-9936-4D3221E30E6A</named-content>; <bold>Taxon:</bold> scientificName: <named-content xmlns:xlink="http://www.w3.org/1999/xlink" content-type="dwc:scientificName" xlink:type="simple"><tp:taxon-name><tp:taxon-name-part taxon-name-part-type="genus" reg="Gammarus">Gammarus</tp:taxon-name-part> <tp:taxon-name-part taxon-name-part-type="species" reg="kyungsooki">kyungsooki</tp:taxon-name-part></tp:taxon-name></named-content>; phylum: <named-content xmlns:xlink="http://www.w3.org/1999/xlink" content-type="dwc:phylum" xlink:type="simple"><tp:taxon-name><tp:taxon-name-part taxon-name-part-type="phylum">Arthropoda</tp:taxon-name-part></tp:taxon-name></named-content>; class: <named-content xmlns:xlink="http://www.w3.org/1999/xlink" content-type="dwc:class" xlink:type="simple"><tp:taxon-name><tp:taxon-name-part taxon-name-part-type="class">Malacostraca</tp:taxon-name-part></tp:taxon-name></named-content>; order: <named-content xmlns:xlink="http://www.w3.org/1999/xlink" content-type="dwc:order" xlink:type="simple"><tp:taxon-name><tp:taxon-name-part taxon-name-part-type="order">Amphipoda</tp:taxon-name-part></tp:taxon-name></named-content>; family: <named-content xmlns:xlink="http://www.w3.org/1999/xlink" content-type="dwc:family" xlink:type="simple"><tp:taxon-name><tp:taxon-name-part taxon-name-part-type="family">Gammaridae</tp:taxon-name-part></tp:taxon-name></named-content>; genus: <named-content xmlns:xlink="http://www.w3.org/1999/xlink" content-type="dwc:genus" xlink:type="simple"><tp:taxon-name><tp:taxon-name-part taxon-name-part-type="genus">Gammarus</tp:taxon-name-part></tp:taxon-name></named-content>; specificEpithet: <named-content xmlns:xlink="http://www.w3.org/1999/xlink" content-type="dwc:specificEpithet" xlink:type="simple"><tp:taxon-name><tp:taxon-name-part taxon-name-part-type="genus" reg="Gammarus"/><tp:taxon-name-part taxon-name-part-type="species" reg="kyungsooki">kyungsooki</tp:taxon-name-part></tp:taxon-name></named-content>; taxonRank: <named-content xmlns:xlink="http://www.w3.org/1999/xlink" content-type="dwc:taxonRank" xlink:type="simple">species</named-content>; scientificNameAuthorship: <named-content xmlns:xlink="http://www.w3.org/1999/xlink" content-type="dwc:scientificNameAuthorship" xlink:type="simple">Ahn &amp; Min</named-content>; <bold>Location:</bold> country: <named-content xmlns:xlink="http://www.w3.org/1999/xlink" content-type="dwc:country" xlink:type="simple">South Korea</named-content>; stateProvince: <named-content xmlns:xlink="http://www.w3.org/1999/xlink" content-type="dwc:stateProvince" xlink:type="simple">Gangwon-do</named-content>; county: <named-content xmlns:xlink="http://www.w3.org/1999/xlink" content-type="dwc:county" xlink:type="simple">Cheorwon-gun</named-content>; municipality: <named-content xmlns:xlink="http://www.w3.org/1999/xlink" content-type="dwc:municipality" xlink:type="simple">Sincheorwon-ri</named-content>; verbatimLatitude: <named-content xmlns:xlink="http://www.w3.org/1999/xlink" content-type="dwc:verbatimLatitude" xlink:type="simple">38 08 41.82N</named-content>; verbatimLongitude: <named-content xmlns:xlink="http://www.w3.org/1999/xlink" content-type="dwc:verbatimLongitude" xlink:type="simple">127 21 21.66E</named-content>; verbatimCoordinateSystem: <named-content xmlns:xlink="http://www.w3.org/1999/xlink" content-type="dwc:verbatimCoordinateSystem" xlink:type="simple">degrees minutes seconds</named-content>; <bold>Identification:</bold> identifiedBy: <named-content xmlns:xlink="http://www.w3.org/1999/xlink" content-type="dwc:identifiedBy" xlink:type="simple">Yong-Uk Ahn</named-content>; <bold>Event:</bold> eventDate: <named-content xmlns:xlink="http://www.w3.org/1999/xlink" content-type="dwc:eventDate" xlink:type="simple">15 July 2021</named-content>; <bold>Record Level:</bold> institutionCode: <named-content xmlns:xlink="http://www.w3.org/1999/xlink" content-type="dwc:institutionCode" xlink:type="simple">National Institute of Biological Resources (NIBR)</named-content></p></list-item><list-item><p><bold>Type status:</bold> <named-content xmlns:xlink="http://www.w3.org/1999/xlink" content-type="dwc:typeStatus" xlink:type="simple">Paratype</named-content>. <bold>Occurrence:</bold> catalogNumber: <named-content xmlns:xlink="http://www.w3.org/1999/xlink" content-type="dwc:catalogNumber" xlink:type="simple">NIBRIV0000931623</named-content>; individualCount: <named-content xmlns:xlink="http://www.w3.org/1999/xlink" content-type="dwc:individualCount" xlink:type="simple">1</named-content>; sex: <named-content xmlns:xlink="http://www.w3.org/1999/xlink" content-type="dwc:sex" xlink:type="simple">male</named-content>; lifeStage: <named-content xmlns:xlink="http://www.w3.org/1999/xlink" content-type="dwc:lifeStage" xlink:type="simple">adult</named-content>; occurrenceID: <named-content xmlns:xlink="http://www.w3.org/1999/xlink" content-type="dwc:occurrenceID" xlink:type="simple">961BB73C-9E9D-594A-9936-4D3221E30E6A</named-content>; <bold>Taxon:</bold> scientificName: <named-content xmlns:xlink="http://www.w3.org/1999/xlink" content-type="dwc:scientificName" xlink:type="simple"><tp:taxon-name><tp:taxon-name-part taxon-name-part-type="genus" reg="Gammarus">Gammarus</tp:taxon-name-part> <tp:taxon-name-part taxon-name-part-type="species" reg="kyungsooki">kyungsooki</tp:taxon-name-part></tp:taxon-name></named-content>; phylum: <named-content xmlns:xlink="http://www.w3.org/1999/xlink" content-type="dwc:phylum" xlink:type="simple"><tp:taxon-name><tp:taxon-name-part taxon-name-part-type="phylum">Arthropoda</tp:taxon-name-part></tp:taxon-name></named-content>; class: <named-content xmlns:xlink="http://www.w3.org/1999/xlink" content-type="dwc:class" xlink:type="simple"><tp:taxon-name><tp:taxon-name-part taxon-name-part-type="class">Malacostraca</tp:taxon-name-part></tp:taxon-name></named-content>; order: <named-content xmlns:xlink="http://www.w3.org/1999/xlink" content-type="dwc:order" xlink:type="simple"><tp:taxon-name><tp:taxon-name-part taxon-name-part-type="order">Amphipoda</tp:taxon-name-part></tp:taxon-name></named-content>; family: <named-content xmlns:xlink="http://www.w3.org/1999/xlink" content-type="dwc:family" xlink:type="simple"><tp:taxon-name><tp:taxon-name-part taxon-name-part-type="family">Gammaridae</tp:taxon-name-part></tp:taxon-name></named-content>; genus: <named-content xmlns:xlink="http://www.w3.org/1999/xlink" content-type="dwc:genus" xlink:type="simple"><tp:taxon-name><tp:taxon-name-part taxon-name-part-type="genus">Gammarus</tp:taxon-name-part></tp:taxon-name></named-content>; specificEpithet: <named-content xmlns:xlink="http://www.w3.org/1999/xlink" content-type="dwc:specificEpithet" xlink:type="simple"><tp:taxon-name><tp:taxon-name-part taxon-name-part-type="genus" reg="Gammarus"/><tp:taxon-name-part taxon-name-part-type="species" reg="kyungsooki">kyungsooki</tp:taxon-name-part></tp:taxon-name></named-content>; taxonRank: <named-content xmlns:xlink="http://www.w3.org/1999/xlink" content-type="dwc:taxonRank" xlink:type="simple">species</named-content>; scientificNameAuthorship: <named-content xmlns:xlink="http://www.w3.org/1999/xlink" content-type="dwc:scientificNameAuthorship" xlink:type="simple">Ahn &amp; Min</named-content>; <bold>Location:</bold> country: <named-content xmlns:xlink="http://www.w3.org/1999/xlink" content-type="dwc:country" xlink:type="simple">South Korea</named-content>; stateProvince: <named-content xmlns:xlink="http://www.w3.org/1999/xlink" content-type="dwc:stateProvince" xlink:type="simple">Gangwon-do</named-content>; county: <named-content xmlns:xlink="http://www.w3.org/1999/xlink" content-type="dwc:county" xlink:type="simple">Cheorwon-gun</named-content>; municipality: <named-content xmlns:xlink="http://www.w3.org/1999/xlink" content-type="dwc:municipality" xlink:type="simple">Sincheorwon-ri</named-content>; verbatimLatitude: <named-content xmlns:xlink="http://www.w3.org/1999/xlink" content-type="dwc:verbatimLatitude" xlink:type="simple">38 08 41.82N</named-content>; verbatimLongitude: <named-content xmlns:xlink="http://www.w3.org/1999/xlink" content-type="dwc:verbatimLongitude" xlink:type="simple">127 21 21.66E</named-content>; verbatimCoordinateSystem: <named-content xmlns:xlink="http://www.w3.org/1999/xlink" content-type="dwc:verbatimCoordinateSystem" xlink:type="simple">degrees minutes seconds</named-content>; <bold>Identification:</bold> identifiedBy: <named-content xmlns:xlink="http://www.w3.org/1999/xlink" content-type="dwc:identifiedBy" xlink:type="simple">Yong-Uk Ahn</named-content>; <bold>Event:</bold> eventDate: <named-content xmlns:xlink="http://www.w3.org/1999/xlink" content-type="dwc:eventDate" xlink:type="simple">15 July 2021</named-content>; <bold>Record Level:</bold> institutionCode: <named-content xmlns:xlink="http://www.w3.org/1999/xlink" content-type="dwc:institutionCode" xlink:type="simple">National Institute of Biological Resources (NIBR)</named-content></p></list-item><list-item><p><bold>Type status:</bold> <named-content xmlns:xlink="http://www.w3.org/1999/xlink" content-type="dwc:typeStatus" xlink:type="simple">Paratype</named-content>. <bold>Occurrence:</bold> catalogNumber: <named-content xmlns:xlink="http://www.w3.org/1999/xlink" content-type="dwc:catalogNumber" xlink:type="simple">NIBRIV0000931624</named-content>; individualCount: <named-content xmlns:xlink="http://www.w3.org/1999/xlink" content-type="dwc:individualCount" xlink:type="simple">7</named-content>; sex: <named-content xmlns:xlink="http://www.w3.org/1999/xlink" content-type="dwc:sex" xlink:type="simple">4 males and 3 females</named-content>; lifeStage: <named-content xmlns:xlink="http://www.w3.org/1999/xlink" content-type="dwc:lifeStage" xlink:type="simple">adult</named-content>; occurrenceID: <named-content xmlns:xlink="http://www.w3.org/1999/xlink" content-type="dwc:occurrenceID" xlink:type="simple">B8771A33-2559-55BD-BFD0-CA0770E4CBE9</named-content>; <bold>Taxon:</bold> scientificName: <named-content xmlns:xlink="http://www.w3.org/1999/xlink" content-type="dwc:scientificName" xlink:type="simple"><tp:taxon-name><tp:taxon-name-part taxon-name-part-type="genus" reg="Gammarus">Gammarus</tp:taxon-name-part> <tp:taxon-name-part taxon-name-part-type="species" reg="kyungsooki">kyungsooki</tp:taxon-name-part></tp:taxon-name></named-content>; phylum: <named-content xmlns:xlink="http://www.w3.org/1999/xlink" content-type="dwc:phylum" xlink:type="simple"><tp:taxon-name><tp:taxon-name-part taxon-name-part-type="phylum">Arthropoda</tp:taxon-name-part></tp:taxon-name></named-content>; class: <named-content xmlns:xlink="http://www.w3.org/1999/xlink" content-type="dwc:class" xlink:type="simple"><tp:taxon-name><tp:taxon-name-part taxon-name-part-type="class">Malacostraca</tp:taxon-name-part></tp:taxon-name></named-content>; order: <named-content xmlns:xlink="http://www.w3.org/1999/xlink" content-type="dwc:order" xlink:type="simple"><tp:taxon-name><tp:taxon-name-part taxon-name-part-type="order">Amphipoda</tp:taxon-name-part></tp:taxon-name></named-content>; family: <named-content xmlns:xlink="http://www.w3.org/1999/xlink" content-type="dwc:family" xlink:type="simple"><tp:taxon-name><tp:taxon-name-part taxon-name-part-type="family">Gammaridae</tp:taxon-name-part></tp:taxon-name></named-content>; genus: <named-content xmlns:xlink="http://www.w3.org/1999/xlink" content-type="dwc:genus" xlink:type="simple"><tp:taxon-name><tp:taxon-name-part taxon-name-part-type="genus">Gammarus</tp:taxon-name-part></tp:taxon-name></named-content>; specificEpithet: <named-content xmlns:xlink="http://www.w3.org/1999/xlink" content-type="dwc:specificEpithet" xlink:type="simple"><tp:taxon-name><tp:taxon-name-part taxon-name-part-type="genus" reg="Gammarus"/><tp:taxon-name-part taxon-name-part-type="species" reg="kyungsooki">kyungsooki</tp:taxon-name-part></tp:taxon-name></named-content>; taxonRank: <named-content xmlns:xlink="http://www.w3.org/1999/xlink" content-type="dwc:taxonRank" xlink:type="simple">species</named-content>; scientificNameAuthorship: <named-content xmlns:xlink="http://www.w3.org/1999/xlink" content-type="dwc:scientificNameAuthorship" xlink:type="simple">Ahn &amp; Min</named-content>; <bold>Location:</bold> country: <named-content xmlns:xlink="http://www.w3.org/1999/xlink" content-type="dwc:country" xlink:type="simple">South Korea</named-content>; stateProvince: <named-content xmlns:xlink="http://www.w3.org/1999/xlink" content-type="dwc:stateProvince" xlink:type="simple">Gangwon-do</named-content>; county: <named-content xmlns:xlink="http://www.w3.org/1999/xlink" content-type="dwc:county" xlink:type="simple">Cheorwon-gun</named-content>; municipality: <named-content xmlns:xlink="http://www.w3.org/1999/xlink" content-type="dwc:municipality" xlink:type="simple">Sincheorwon-ri</named-content>; verbatimLatitude: <named-content xmlns:xlink="http://www.w3.org/1999/xlink" content-type="dwc:verbatimLatitude" xlink:type="simple">38 08 41.82N</named-content>; verbatimLongitude: <named-content xmlns:xlink="http://www.w3.org/1999/xlink" content-type="dwc:verbatimLongitude" xlink:type="simple">127 21 21.66E</named-content>; verbatimCoordinateSystem: <named-content xmlns:xlink="http://www.w3.org/1999/xlink" content-type="dwc:verbatimCoordinateSystem" xlink:type="simple">degrees minutes seconds</named-content>; <bold>Identification:</bold> identifiedBy: <named-content xmlns:xlink="http://www.w3.org/1999/xlink" content-type="dwc:identifiedBy" xlink:type="simple">Yong-Uk Ahn</named-content>; <bold>Event:</bold> eventDate: <named-content xmlns:xlink="http://www.w3.org/1999/xlink" content-type="dwc:eventDate" xlink:type="simple">15 July 2021</named-content>; <bold>Record Level:</bold> institutionCode: <named-content xmlns:xlink="http://www.w3.org/1999/xlink" content-type="dwc:institutionCode" xlink:type="simple">National Institute of Biological Resources (NIBR)</named-content></p></list-item><list-item><p><bold>Type status:</bold> <named-content xmlns:xlink="http://www.w3.org/1999/xlink" content-type="dwc:typeStatus" xlink:type="simple">Paratype</named-content>. <bold>Occurrence:</bold> catalogNumber: <named-content xmlns:xlink="http://www.w3.org/1999/xlink" content-type="dwc:catalogNumber" xlink:type="simple">NIBRIV0000931625</named-content>; individualCount: <named-content xmlns:xlink="http://www.w3.org/1999/xlink" content-type="dwc:individualCount" xlink:type="simple">1</named-content>; sex: <named-content xmlns:xlink="http://www.w3.org/1999/xlink" content-type="dwc:sex" xlink:type="simple">male</named-content>; lifeStage: <named-content xmlns:xlink="http://www.w3.org/1999/xlink" content-type="dwc:lifeStage" xlink:type="simple">adult</named-content>; occurrenceID: <named-content xmlns:xlink="http://www.w3.org/1999/xlink" content-type="dwc:occurrenceID" xlink:type="simple">5AA5CCDF-5798-54DE-A25B-6842DC019E3A</named-content>; <bold>Taxon:</bold> scientificName: <named-content xmlns:xlink="http://www.w3.org/1999/xlink" content-type="dwc:scientificName" xlink:type="simple"><tp:taxon-name><tp:taxon-name-part taxon-name-part-type="genus" reg="Gammarus">Gammarus</tp:taxon-name-part> <tp:taxon-name-part taxon-name-part-type="species" reg="kyungsooki">kyungsooki</tp:taxon-name-part></tp:taxon-name></named-content>; phylum: <named-content xmlns:xlink="http://www.w3.org/1999/xlink" content-type="dwc:phylum" xlink:type="simple"><tp:taxon-name><tp:taxon-name-part taxon-name-part-type="phylum">Arthropoda</tp:taxon-name-part></tp:taxon-name></named-content>; class: <named-content xmlns:xlink="http://www.w3.org/1999/xlink" content-type="dwc:class" xlink:type="simple"><tp:taxon-name><tp:taxon-name-part taxon-name-part-type="class">Malacostraca</tp:taxon-name-part></tp:taxon-name></named-content>; order: <named-content xmlns:xlink="http://www.w3.org/1999/xlink" content-type="dwc:order" xlink:type="simple"><tp:taxon-name><tp:taxon-name-part taxon-name-part-type="order">Amphipoda</tp:taxon-name-part></tp:taxon-name></named-content>; family: <named-content xmlns:xlink="http://www.w3.org/1999/xlink" content-type="dwc:family" xlink:type="simple"><tp:taxon-name><tp:taxon-name-part taxon-name-part-type="family">Gammaridae</tp:taxon-name-part></tp:taxon-name></named-content>; genus: <named-content xmlns:xlink="http://www.w3.org/1999/xlink" content-type="dwc:genus" xlink:type="simple"><tp:taxon-name><tp:taxon-name-part taxon-name-part-type="genus">Gammarus</tp:taxon-name-part></tp:taxon-name></named-content>; specificEpithet: <named-content xmlns:xlink="http://www.w3.org/1999/xlink" content-type="dwc:specificEpithet" xlink:type="simple"><tp:taxon-name><tp:taxon-name-part taxon-name-part-type="genus" reg="Gammarus"/><tp:taxon-name-part taxon-name-part-type="species" reg="kyungsooki">kyungsooki</tp:taxon-name-part></tp:taxon-name></named-content>; taxonRank: <named-content xmlns:xlink="http://www.w3.org/1999/xlink" content-type="dwc:taxonRank" xlink:type="simple">species</named-content>; scientificNameAuthorship: <named-content xmlns:xlink="http://www.w3.org/1999/xlink" content-type="dwc:scientificNameAuthorship" xlink:type="simple">Ahn &amp; Min</named-content>; <bold>Location:</bold> country: <named-content xmlns:xlink="http://www.w3.org/1999/xlink" content-type="dwc:country" xlink:type="simple">South Korea</named-content>; stateProvince: <named-content xmlns:xlink="http://www.w3.org/1999/xlink" content-type="dwc:stateProvince" xlink:type="simple">Gangwon-do</named-content>; county: <named-content xmlns:xlink="http://www.w3.org/1999/xlink" content-type="dwc:county" xlink:type="simple">Hwacheon-gun</named-content>; municipality: <named-content xmlns:xlink="http://www.w3.org/1999/xlink" content-type="dwc:municipality" xlink:type="simple">Bongo-ri</named-content>; verbatimLatitude: <named-content xmlns:xlink="http://www.w3.org/1999/xlink" content-type="dwc:verbatimLatitude" xlink:type="simple">38 11 24.48N</named-content>; verbatimLongitude: <named-content xmlns:xlink="http://www.w3.org/1999/xlink" content-type="dwc:verbatimLongitude" xlink:type="simple">127 34 53.94E</named-content>; verbatimCoordinateSystem: <named-content xmlns:xlink="http://www.w3.org/1999/xlink" content-type="dwc:verbatimCoordinateSystem" xlink:type="simple">degrees minutes seconds</named-content>; <bold>Identification:</bold> identifiedBy: <named-content xmlns:xlink="http://www.w3.org/1999/xlink" content-type="dwc:identifiedBy" xlink:type="simple">Yong-Uk Ahn</named-content>; <bold>Event:</bold> eventDate: <named-content xmlns:xlink="http://www.w3.org/1999/xlink" content-type="dwc:eventDate" xlink:type="simple">16 July 2021</named-content>; <bold>Record Level:</bold> institutionCode: <named-content xmlns:xlink="http://www.w3.org/1999/xlink" content-type="dwc:institutionCode" xlink:type="simple">National Institute of Biological Resources (NIBR)</named-content></p></list-item><list-item><p><bold>Type status:</bold> <named-content xmlns:xlink="http://www.w3.org/1999/xlink" content-type="dwc:typeStatus" xlink:type="simple">Paratype</named-content>. <bold>Occurrence:</bold> catalogNumber: <named-content xmlns:xlink="http://www.w3.org/1999/xlink" content-type="dwc:catalogNumber" xlink:type="simple">NIBRIV0000931626</named-content>; individualCount: <named-content xmlns:xlink="http://www.w3.org/1999/xlink" content-type="dwc:individualCount" xlink:type="simple">1</named-content>; sex: <named-content xmlns:xlink="http://www.w3.org/1999/xlink" content-type="dwc:sex" xlink:type="simple">male</named-content>; lifeStage: <named-content xmlns:xlink="http://www.w3.org/1999/xlink" content-type="dwc:lifeStage" xlink:type="simple">adult</named-content>; occurrenceID: <named-content xmlns:xlink="http://www.w3.org/1999/xlink" content-type="dwc:occurrenceID" xlink:type="simple">6038F215-7A5B-5318-870F-34B1782F268F</named-content>; <bold>Taxon:</bold> scientificName: <named-content xmlns:xlink="http://www.w3.org/1999/xlink" content-type="dwc:scientificName" xlink:type="simple"><tp:taxon-name><tp:taxon-name-part taxon-name-part-type="genus" reg="Gammarus">Gammarus</tp:taxon-name-part> <tp:taxon-name-part taxon-name-part-type="species" reg="kyungsooki">kyungsooki</tp:taxon-name-part></tp:taxon-name></named-content>; phylum: <named-content xmlns:xlink="http://www.w3.org/1999/xlink" content-type="dwc:phylum" xlink:type="simple"><tp:taxon-name><tp:taxon-name-part taxon-name-part-type="phylum">Arthropoda</tp:taxon-name-part></tp:taxon-name></named-content>; class: <named-content xmlns:xlink="http://www.w3.org/1999/xlink" content-type="dwc:class" xlink:type="simple"><tp:taxon-name><tp:taxon-name-part taxon-name-part-type="class">Malacostraca</tp:taxon-name-part></tp:taxon-name></named-content>; order: <named-content xmlns:xlink="http://www.w3.org/1999/xlink" content-type="dwc:order" xlink:type="simple"><tp:taxon-name><tp:taxon-name-part taxon-name-part-type="order">Amphipoda</tp:taxon-name-part></tp:taxon-name></named-content>; family: <named-content xmlns:xlink="http://www.w3.org/1999/xlink" content-type="dwc:family" xlink:type="simple"><tp:taxon-name><tp:taxon-name-part taxon-name-part-type="family">Gammaridae</tp:taxon-name-part></tp:taxon-name></named-content>; genus: <named-content xmlns:xlink="http://www.w3.org/1999/xlink" content-type="dwc:genus" xlink:type="simple"><tp:taxon-name><tp:taxon-name-part taxon-name-part-type="genus">Gammarus</tp:taxon-name-part></tp:taxon-name></named-content>; specificEpithet: <named-content xmlns:xlink="http://www.w3.org/1999/xlink" content-type="dwc:specificEpithet" xlink:type="simple"><tp:taxon-name><tp:taxon-name-part taxon-name-part-type="genus" reg="Gammarus"/><tp:taxon-name-part taxon-name-part-type="species" reg="kyungsooki">kyungsooki</tp:taxon-name-part></tp:taxon-name></named-content>; taxonRank: <named-content xmlns:xlink="http://www.w3.org/1999/xlink" content-type="dwc:taxonRank" xlink:type="simple">species</named-content>; scientificNameAuthorship: <named-content xmlns:xlink="http://www.w3.org/1999/xlink" content-type="dwc:scientificNameAuthorship" xlink:type="simple">Ahn &amp; Min</named-content>; <bold>Location:</bold> country: <named-content xmlns:xlink="http://www.w3.org/1999/xlink" content-type="dwc:country" xlink:type="simple">South Korea</named-content>; stateProvince: <named-content xmlns:xlink="http://www.w3.org/1999/xlink" content-type="dwc:stateProvince" xlink:type="simple">Gangwon-do</named-content>; county: <named-content xmlns:xlink="http://www.w3.org/1999/xlink" content-type="dwc:county" xlink:type="simple">Hwacheon-gun</named-content>; municipality: <named-content xmlns:xlink="http://www.w3.org/1999/xlink" content-type="dwc:municipality" xlink:type="simple">Bongo-ri</named-content>; verbatimLatitude: <named-content xmlns:xlink="http://www.w3.org/1999/xlink" content-type="dwc:verbatimLatitude" xlink:type="simple">38 11 24.48N</named-content>; verbatimLongitude: <named-content xmlns:xlink="http://www.w3.org/1999/xlink" content-type="dwc:verbatimLongitude" xlink:type="simple">127 34 53.94E</named-content>; verbatimCoordinateSystem: <named-content xmlns:xlink="http://www.w3.org/1999/xlink" content-type="dwc:verbatimCoordinateSystem" xlink:type="simple">degrees minutes seconds</named-content>; <bold>Identification:</bold> identifiedBy: <named-content xmlns:xlink="http://www.w3.org/1999/xlink" content-type="dwc:identifiedBy" xlink:type="simple">Yong-Uk Ahn</named-content>; <bold>Event:</bold> eventDate: <named-content xmlns:xlink="http://www.w3.org/1999/xlink" content-type="dwc:eventDate" xlink:type="simple">16 July 2021</named-content>; <bold>Record Level:</bold> institutionCode: <named-content xmlns:xlink="http://www.w3.org/1999/xlink" content-type="dwc:institutionCode" xlink:type="simple">National Institute of Biological Resources (NIBR)</named-content></p></list-item><list-item><p><bold>Type status:</bold> <named-content xmlns:xlink="http://www.w3.org/1999/xlink" content-type="dwc:typeStatus" xlink:type="simple">Paratype</named-content>. <bold>Occurrence:</bold> catalogNumber: <named-content xmlns:xlink="http://www.w3.org/1999/xlink" content-type="dwc:catalogNumber" xlink:type="simple">NIBRIV0000931627</named-content>; individualCount: <named-content xmlns:xlink="http://www.w3.org/1999/xlink" content-type="dwc:individualCount" xlink:type="simple">1</named-content>; sex: <named-content xmlns:xlink="http://www.w3.org/1999/xlink" content-type="dwc:sex" xlink:type="simple">female</named-content>; lifeStage: <named-content xmlns:xlink="http://www.w3.org/1999/xlink" content-type="dwc:lifeStage" xlink:type="simple">adult</named-content>; occurrenceID: <named-content xmlns:xlink="http://www.w3.org/1999/xlink" content-type="dwc:occurrenceID" xlink:type="simple">DFEC76CB-F226-549F-B526-7EFD12EF45D5</named-content>; <bold>Taxon:</bold> scientificName: <named-content xmlns:xlink="http://www.w3.org/1999/xlink" content-type="dwc:scientificName" xlink:type="simple"><tp:taxon-name><tp:taxon-name-part taxon-name-part-type="genus" reg="Gammarus">Gammarus</tp:taxon-name-part> <tp:taxon-name-part taxon-name-part-type="species" reg="kyungsooki">kyungsooki</tp:taxon-name-part></tp:taxon-name></named-content>; phylum: <named-content xmlns:xlink="http://www.w3.org/1999/xlink" content-type="dwc:phylum" xlink:type="simple"><tp:taxon-name><tp:taxon-name-part taxon-name-part-type="phylum">Arthropoda</tp:taxon-name-part></tp:taxon-name></named-content>; class: <named-content xmlns:xlink="http://www.w3.org/1999/xlink" content-type="dwc:class" xlink:type="simple"><tp:taxon-name><tp:taxon-name-part taxon-name-part-type="class">Malacostraca</tp:taxon-name-part></tp:taxon-name></named-content>; order: <named-content xmlns:xlink="http://www.w3.org/1999/xlink" content-type="dwc:order" xlink:type="simple"><tp:taxon-name><tp:taxon-name-part taxon-name-part-type="order">Amphipoda</tp:taxon-name-part></tp:taxon-name></named-content>; family: <named-content xmlns:xlink="http://www.w3.org/1999/xlink" content-type="dwc:family" xlink:type="simple"><tp:taxon-name><tp:taxon-name-part taxon-name-part-type="family">Gammaridae</tp:taxon-name-part></tp:taxon-name></named-content>; genus: <named-content xmlns:xlink="http://www.w3.org/1999/xlink" content-type="dwc:genus" xlink:type="simple"><tp:taxon-name><tp:taxon-name-part taxon-name-part-type="genus">Gammarus</tp:taxon-name-part></tp:taxon-name></named-content>; specificEpithet: <named-content xmlns:xlink="http://www.w3.org/1999/xlink" content-type="dwc:specificEpithet" xlink:type="simple"><tp:taxon-name><tp:taxon-name-part taxon-name-part-type="genus" reg="Gammarus"/><tp:taxon-name-part taxon-name-part-type="species" reg="kyungsooki">kyungsooki</tp:taxon-name-part></tp:taxon-name></named-content>; taxonRank: <named-content xmlns:xlink="http://www.w3.org/1999/xlink" content-type="dwc:taxonRank" xlink:type="simple">species</named-content>; scientificNameAuthorship: <named-content xmlns:xlink="http://www.w3.org/1999/xlink" content-type="dwc:scientificNameAuthorship" xlink:type="simple">Ahn &amp; Min</named-content>; <bold>Location:</bold> country: <named-content xmlns:xlink="http://www.w3.org/1999/xlink" content-type="dwc:country" xlink:type="simple">South Korea</named-content>; stateProvince: <named-content xmlns:xlink="http://www.w3.org/1999/xlink" content-type="dwc:stateProvince" xlink:type="simple">Gangwon-do</named-content>; county: <named-content xmlns:xlink="http://www.w3.org/1999/xlink" content-type="dwc:county" xlink:type="simple">Hwacheon-gun</named-content>; municipality: <named-content xmlns:xlink="http://www.w3.org/1999/xlink" content-type="dwc:municipality" xlink:type="simple">Bongo-ri</named-content>; verbatimLatitude: <named-content xmlns:xlink="http://www.w3.org/1999/xlink" content-type="dwc:verbatimLatitude" xlink:type="simple">38 11 24.48N</named-content>; verbatimLongitude: <named-content xmlns:xlink="http://www.w3.org/1999/xlink" content-type="dwc:verbatimLongitude" xlink:type="simple">127 34 53.94E</named-content>; verbatimCoordinateSystem: <named-content xmlns:xlink="http://www.w3.org/1999/xlink" content-type="dwc:verbatimCoordinateSystem" xlink:type="simple">degrees minutes seconds</named-content>; <bold>Identification:</bold> identifiedBy: <named-content xmlns:xlink="http://www.w3.org/1999/xlink" content-type="dwc:identifiedBy" xlink:type="simple">Yong-Uk Ahn</named-content>; <bold>Event:</bold> eventDate: <named-content xmlns:xlink="http://www.w3.org/1999/xlink" content-type="dwc:eventDate" xlink:type="simple">16 July 2021</named-content>; <bold>Record Level:</bold> institutionCode: <named-content xmlns:xlink="http://www.w3.org/1999/xlink" content-type="dwc:institutionCode" xlink:type="simple">National Institute of Biological Resources (NIBR)</named-content></p></list-item><list-item><p><bold>Type status:</bold> <named-content xmlns:xlink="http://www.w3.org/1999/xlink" content-type="dwc:typeStatus" xlink:type="simple">Paratype</named-content>. <bold>Occurrence:</bold> catalogNumber: <named-content xmlns:xlink="http://www.w3.org/1999/xlink" content-type="dwc:catalogNumber" xlink:type="simple">NIBRIV0000931628</named-content>; individualCount: <named-content xmlns:xlink="http://www.w3.org/1999/xlink" content-type="dwc:individualCount" xlink:type="simple">4</named-content>; sex: <named-content xmlns:xlink="http://www.w3.org/1999/xlink" content-type="dwc:sex" xlink:type="simple">3 males and 1 female</named-content>; lifeStage: <named-content xmlns:xlink="http://www.w3.org/1999/xlink" content-type="dwc:lifeStage" xlink:type="simple">adult</named-content>; occurrenceID: <named-content xmlns:xlink="http://www.w3.org/1999/xlink" content-type="dwc:occurrenceID" xlink:type="simple">DFEC76CB-F226-549F-B526-7EFD12EF45D5</named-content>; <bold>Taxon:</bold> scientificName: <named-content xmlns:xlink="http://www.w3.org/1999/xlink" content-type="dwc:scientificName" xlink:type="simple"><tp:taxon-name><tp:taxon-name-part taxon-name-part-type="genus" reg="Gammarus">Gammarus</tp:taxon-name-part> <tp:taxon-name-part taxon-name-part-type="species" reg="kyungsooki">kyungsooki</tp:taxon-name-part></tp:taxon-name></named-content>; phylum: <named-content xmlns:xlink="http://www.w3.org/1999/xlink" content-type="dwc:phylum" xlink:type="simple"><tp:taxon-name><tp:taxon-name-part taxon-name-part-type="phylum">Arthropoda</tp:taxon-name-part></tp:taxon-name></named-content>; class: <named-content xmlns:xlink="http://www.w3.org/1999/xlink" content-type="dwc:class" xlink:type="simple"><tp:taxon-name><tp:taxon-name-part taxon-name-part-type="class">Malacostraca</tp:taxon-name-part></tp:taxon-name></named-content>; order: <named-content xmlns:xlink="http://www.w3.org/1999/xlink" content-type="dwc:order" xlink:type="simple"><tp:taxon-name><tp:taxon-name-part taxon-name-part-type="order">Amphipoda</tp:taxon-name-part></tp:taxon-name></named-content>; family: <named-content xmlns:xlink="http://www.w3.org/1999/xlink" content-type="dwc:family" xlink:type="simple"><tp:taxon-name><tp:taxon-name-part taxon-name-part-type="family">Gammaridae</tp:taxon-name-part></tp:taxon-name></named-content>; genus: <named-content xmlns:xlink="http://www.w3.org/1999/xlink" content-type="dwc:genus" xlink:type="simple"><tp:taxon-name><tp:taxon-name-part taxon-name-part-type="genus">Gammarus</tp:taxon-name-part></tp:taxon-name></named-content>; specificEpithet: <named-content xmlns:xlink="http://www.w3.org/1999/xlink" content-type="dwc:specificEpithet" xlink:type="simple"><tp:taxon-name><tp:taxon-name-part taxon-name-part-type="genus" reg="Gammarus"/><tp:taxon-name-part taxon-name-part-type="species" reg="kyungsooki">kyungsooki</tp:taxon-name-part></tp:taxon-name></named-content>; taxonRank: <named-content xmlns:xlink="http://www.w3.org/1999/xlink" content-type="dwc:taxonRank" xlink:type="simple">species</named-content>; scientificNameAuthorship: <named-content xmlns:xlink="http://www.w3.org/1999/xlink" content-type="dwc:scientificNameAuthorship" xlink:type="simple">Ahn &amp; Min</named-content>; <bold>Location:</bold> country: <named-content xmlns:xlink="http://www.w3.org/1999/xlink" content-type="dwc:country" xlink:type="simple">South Korea</named-content>; stateProvince: <named-content xmlns:xlink="http://www.w3.org/1999/xlink" content-type="dwc:stateProvince" xlink:type="simple">Gangwon-do</named-content>; county: <named-content xmlns:xlink="http://www.w3.org/1999/xlink" content-type="dwc:county" xlink:type="simple">Hwacheon-gun</named-content>; municipality: <named-content xmlns:xlink="http://www.w3.org/1999/xlink" content-type="dwc:municipality" xlink:type="simple">Bongo-ri</named-content>; verbatimLatitude: <named-content xmlns:xlink="http://www.w3.org/1999/xlink" content-type="dwc:verbatimLatitude" xlink:type="simple">38 11 24.48N</named-content>; verbatimLongitude: <named-content xmlns:xlink="http://www.w3.org/1999/xlink" content-type="dwc:verbatimLongitude" xlink:type="simple">127 34 53.94E</named-content>; verbatimCoordinateSystem: <named-content xmlns:xlink="http://www.w3.org/1999/xlink" content-type="dwc:verbatimCoordinateSystem" xlink:type="simple">degrees minutes seconds</named-content>; <bold>Identification:</bold> identifiedBy: <named-content xmlns:xlink="http://www.w3.org/1999/xlink" content-type="dwc:identifiedBy" xlink:type="simple">Yong-Uk Ahn</named-content>; <bold>Event:</bold> eventDate: <named-content xmlns:xlink="http://www.w3.org/1999/xlink" content-type="dwc:eventDate" xlink:type="simple">16 July 2021</named-content>; <bold>Record Level:</bold> institutionCode: <named-content xmlns:xlink="http://www.w3.org/1999/xlink" content-type="dwc:institutionCode" xlink:type="simple">National Institute of Biological Resources (NIBR)</named-content></p></list-item><list-item><p><bold>Type status:</bold> <named-content xmlns:xlink="http://www.w3.org/1999/xlink" content-type="dwc:typeStatus" xlink:type="simple">Paratype</named-content>. <bold>Occurrence:</bold> catalogNumber: <named-content xmlns:xlink="http://www.w3.org/1999/xlink" content-type="dwc:catalogNumber" xlink:type="simple">NIBRIV0000931629</named-content>; individualCount: <named-content xmlns:xlink="http://www.w3.org/1999/xlink" content-type="dwc:individualCount" xlink:type="simple">4</named-content>; sex: <named-content xmlns:xlink="http://www.w3.org/1999/xlink" content-type="dwc:sex" xlink:type="simple">3 males and 2 females</named-content>; lifeStage: <named-content xmlns:xlink="http://www.w3.org/1999/xlink" content-type="dwc:lifeStage" xlink:type="simple">adult</named-content>; occurrenceID: <named-content xmlns:xlink="http://www.w3.org/1999/xlink" content-type="dwc:occurrenceID" xlink:type="simple">DFEC76CB-F226-549F-B526-7EFD12EF45D5</named-content>; <bold>Taxon:</bold> scientificName: <named-content xmlns:xlink="http://www.w3.org/1999/xlink" content-type="dwc:scientificName" xlink:type="simple"><tp:taxon-name><tp:taxon-name-part taxon-name-part-type="genus" reg="Gammarus">Gammarus</tp:taxon-name-part> <tp:taxon-name-part taxon-name-part-type="species" reg="kyungsooki">kyungsooki</tp:taxon-name-part></tp:taxon-name></named-content>; phylum: <named-content xmlns:xlink="http://www.w3.org/1999/xlink" content-type="dwc:phylum" xlink:type="simple"><tp:taxon-name><tp:taxon-name-part taxon-name-part-type="phylum">Arthropoda</tp:taxon-name-part></tp:taxon-name></named-content>; class: <named-content xmlns:xlink="http://www.w3.org/1999/xlink" content-type="dwc:class" xlink:type="simple"><tp:taxon-name><tp:taxon-name-part taxon-name-part-type="class">Malacostraca</tp:taxon-name-part></tp:taxon-name></named-content>; order: <named-content xmlns:xlink="http://www.w3.org/1999/xlink" content-type="dwc:order" xlink:type="simple"><tp:taxon-name><tp:taxon-name-part taxon-name-part-type="order">Amphipoda</tp:taxon-name-part></tp:taxon-name></named-content>; family: <named-content xmlns:xlink="http://www.w3.org/1999/xlink" content-type="dwc:family" xlink:type="simple"><tp:taxon-name><tp:taxon-name-part taxon-name-part-type="family">Gammaridae</tp:taxon-name-part></tp:taxon-name></named-content>; genus: <named-content xmlns:xlink="http://www.w3.org/1999/xlink" content-type="dwc:genus" xlink:type="simple"><tp:taxon-name><tp:taxon-name-part taxon-name-part-type="genus">Gammarus</tp:taxon-name-part></tp:taxon-name></named-content>; specificEpithet: <named-content xmlns:xlink="http://www.w3.org/1999/xlink" content-type="dwc:specificEpithet" xlink:type="simple"><tp:taxon-name><tp:taxon-name-part taxon-name-part-type="genus" reg="Gammarus"/><tp:taxon-name-part taxon-name-part-type="species" reg="kyungsooki">kyungsooki</tp:taxon-name-part></tp:taxon-name></named-content>; taxonRank: <named-content xmlns:xlink="http://www.w3.org/1999/xlink" content-type="dwc:taxonRank" xlink:type="simple">species</named-content>; scientificNameAuthorship: <named-content xmlns:xlink="http://www.w3.org/1999/xlink" content-type="dwc:scientificNameAuthorship" xlink:type="simple">Ahn &amp; Min</named-content>; <bold>Location:</bold> country: <named-content xmlns:xlink="http://www.w3.org/1999/xlink" content-type="dwc:country" xlink:type="simple">South Korea</named-content>; stateProvince: <named-content xmlns:xlink="http://www.w3.org/1999/xlink" content-type="dwc:stateProvince" xlink:type="simple">Gangwon-do</named-content>; county: <named-content xmlns:xlink="http://www.w3.org/1999/xlink" content-type="dwc:county" xlink:type="simple">Cheorwon-gun</named-content>; municipality: <named-content xmlns:xlink="http://www.w3.org/1999/xlink" content-type="dwc:municipality" xlink:type="simple">Munhye-ri</named-content>; verbatimLatitude: <named-content xmlns:xlink="http://www.w3.org/1999/xlink" content-type="dwc:verbatimLatitude" xlink:type="simple">38 11 49.33N</named-content>; verbatimLongitude: <named-content xmlns:xlink="http://www.w3.org/1999/xlink" content-type="dwc:verbatimLongitude" xlink:type="simple">127 23 32.64E</named-content>; verbatimCoordinateSystem: <named-content xmlns:xlink="http://www.w3.org/1999/xlink" content-type="dwc:verbatimCoordinateSystem" xlink:type="simple">degrees minutes seconds</named-content>; <bold>Identification:</bold> identifiedBy: <named-content xmlns:xlink="http://www.w3.org/1999/xlink" content-type="dwc:identifiedBy" xlink:type="simple">Yong-Uk Ahn</named-content>; <bold>Event:</bold> eventDate: <named-content xmlns:xlink="http://www.w3.org/1999/xlink" content-type="dwc:eventDate" xlink:type="simple">22 October 2025</named-content>; <bold>Record Level:</bold> institutionCode: <named-content xmlns:xlink="http://www.w3.org/1999/xlink" content-type="dwc:institutionCode" xlink:type="simple">National Institute of Biological Resources (NIBR)</named-content></p></list-item><list-item><p><bold>Type status:</bold> <named-content xmlns:xlink="http://www.w3.org/1999/xlink" content-type="dwc:typeStatus" xlink:type="simple">Paratype</named-content>. <bold>Occurrence:</bold> catalogNumber: <named-content xmlns:xlink="http://www.w3.org/1999/xlink" content-type="dwc:catalogNumber" xlink:type="simple">NIBRIV0000931630</named-content>; individualCount: <named-content xmlns:xlink="http://www.w3.org/1999/xlink" content-type="dwc:individualCount" xlink:type="simple">3</named-content>; sex: <named-content xmlns:xlink="http://www.w3.org/1999/xlink" content-type="dwc:sex" xlink:type="simple">2 males and 1female</named-content>; lifeStage: <named-content xmlns:xlink="http://www.w3.org/1999/xlink" content-type="dwc:lifeStage" xlink:type="simple">adult</named-content>; occurrenceID: <named-content xmlns:xlink="http://www.w3.org/1999/xlink" content-type="dwc:occurrenceID" xlink:type="simple">DFEC76CB-F226-549F-B526-7EFD12EF45D5</named-content>; <bold>Taxon:</bold> scientificName: <named-content xmlns:xlink="http://www.w3.org/1999/xlink" content-type="dwc:scientificName" xlink:type="simple"><tp:taxon-name><tp:taxon-name-part taxon-name-part-type="genus" reg="Gammarus">Gammarus</tp:taxon-name-part> <tp:taxon-name-part taxon-name-part-type="species" reg="kyungsooki">kyungsooki</tp:taxon-name-part></tp:taxon-name></named-content>; phylum: <named-content xmlns:xlink="http://www.w3.org/1999/xlink" content-type="dwc:phylum" xlink:type="simple"><tp:taxon-name><tp:taxon-name-part taxon-name-part-type="phylum">Arthropoda</tp:taxon-name-part></tp:taxon-name></named-content>; class: <named-content xmlns:xlink="http://www.w3.org/1999/xlink" content-type="dwc:class" xlink:type="simple"><tp:taxon-name><tp:taxon-name-part taxon-name-part-type="class">Malacostraca</tp:taxon-name-part></tp:taxon-name></named-content>; order: <named-content xmlns:xlink="http://www.w3.org/1999/xlink" content-type="dwc:order" xlink:type="simple"><tp:taxon-name><tp:taxon-name-part taxon-name-part-type="order">Amphipoda</tp:taxon-name-part></tp:taxon-name></named-content>; family: <named-content xmlns:xlink="http://www.w3.org/1999/xlink" content-type="dwc:family" xlink:type="simple"><tp:taxon-name><tp:taxon-name-part taxon-name-part-type="family">Gammaridae</tp:taxon-name-part></tp:taxon-name></named-content>; genus: <named-content xmlns:xlink="http://www.w3.org/1999/xlink" content-type="dwc:genus" xlink:type="simple"><tp:taxon-name><tp:taxon-name-part taxon-name-part-type="genus">Gammarus</tp:taxon-name-part></tp:taxon-name></named-content>; specificEpithet: <named-content xmlns:xlink="http://www.w3.org/1999/xlink" content-type="dwc:specificEpithet" xlink:type="simple"><tp:taxon-name><tp:taxon-name-part taxon-name-part-type="genus" reg="Gammarus"/><tp:taxon-name-part taxon-name-part-type="species" reg="kyungsooki">kyungsooki</tp:taxon-name-part></tp:taxon-name></named-content>; taxonRank: <named-content xmlns:xlink="http://www.w3.org/1999/xlink" content-type="dwc:taxonRank" xlink:type="simple">species</named-content>; scientificNameAuthorship: <named-content xmlns:xlink="http://www.w3.org/1999/xlink" content-type="dwc:scientificNameAuthorship" xlink:type="simple">Ahn &amp; Min</named-content>; <bold>Location:</bold> country: <named-content xmlns:xlink="http://www.w3.org/1999/xlink" content-type="dwc:country" xlink:type="simple">South Korea</named-content>; stateProvince: <named-content xmlns:xlink="http://www.w3.org/1999/xlink" content-type="dwc:stateProvince" xlink:type="simple">Gangwon-do</named-content>; county: <named-content xmlns:xlink="http://www.w3.org/1999/xlink" content-type="dwc:county" xlink:type="simple">Cheorwon-gun</named-content>; municipality: <named-content xmlns:xlink="http://www.w3.org/1999/xlink" content-type="dwc:municipality" xlink:type="simple">Jamgok-ri</named-content>; verbatimLatitude: <named-content xmlns:xlink="http://www.w3.org/1999/xlink" content-type="dwc:verbatimLatitude" xlink:type="simple">38 08 43.41N</named-content>; verbatimLongitude: <named-content xmlns:xlink="http://www.w3.org/1999/xlink" content-type="dwc:verbatimLongitude" xlink:type="simple">127 27 38.72E</named-content>; verbatimCoordinateSystem: <named-content xmlns:xlink="http://www.w3.org/1999/xlink" content-type="dwc:verbatimCoordinateSystem" xlink:type="simple">degrees minutes seconds</named-content>; <bold>Identification:</bold> identifiedBy: <named-content xmlns:xlink="http://www.w3.org/1999/xlink" content-type="dwc:identifiedBy" xlink:type="simple">Yong-Uk Ahn</named-content>; <bold>Event:</bold> eventDate: <named-content xmlns:xlink="http://www.w3.org/1999/xlink" content-type="dwc:eventDate" xlink:type="simple">22 October 2025</named-content>; <bold>Record Level:</bold> institutionCode: <named-content xmlns:xlink="http://www.w3.org/1999/xlink" content-type="dwc:institutionCode" xlink:type="simple">National Institute of Biological Resources (NIBR)</named-content></p></list-item></list></tp:treatment-sec><tp:treatment-sec sec-type="Description"><title>Description</title><p><bold>Description of male, based on holotype</bold> (Fig. <xref ref-type="fig" rid="F13711564">2</xref>A, QUQUIV0000001642).</p><p>Body length 8.1 mm. Head (Fig. <xref ref-type="fig" rid="F13711566">3</xref>A): eyes reniform, rostrum short, inferior antennal sinus deep and rounded.</p><p>Antenna 1 (Fig. <xref ref-type="fig" rid="F13711566">3</xref>B): approximately 0.6 times as long as body length; peduncular articles 1–3 in length ratio 1: 0.7: 0.4, with distal setae clusters on each peduncular article; main flagellum 23-articulated; accessory flagellum 6-articulated; both flagella with short distal setae.</p><p>Antenna 2 (Fig. <xref ref-type="fig" rid="F13711566">3</xref>C): peduncular article 1 with 3 short distal setae; gland cone prominent and tapering distally, reaching tip of peduncular article 3; anterior, posterior and interior margins of peduncular article 4 with four, seven and six clusters of long setae, respectively, length of longest seta on posterior margin approximately 2.0 times the width of peduncular article 4; peduncular article 5 almost equal length to article 4, anterior, posterior and interior margins with six, seven and six clusters of long setae, respectively; length of longest seta on posterior margin 2.8 times as long as width of peduncular article 5; flagellum 12-articulated, calceoli absent.</p><p>Upper lip (Fig. <xref ref-type="fig" rid="F13711566">3</xref>D): rounded, numerous minute setules on ventral margin.</p><p>Lower lip (Fig. <xref ref-type="fig" rid="F13711566">3</xref>E): inner lobes indistinct, outer lobes broad and covered with thin setules.</p><p>Mandible (Fig. <xref ref-type="fig" rid="F13711566">3</xref>F and G): incisor of left and right mandibles with five and four teeth, respectively; left lacinia mobilis with four teeth, right lacinia mobilis bifurcate, with small teeth; molar triturative, with one plumose seta; palp 3-articulated in length ratio 1.0:2.6:2.3, article 1 unarmed, article 2 with 20 marginal setae, article 3 bearing three B-setae on inner surface, four A-setae on outer surface, 23 D-setae and 5 E-setae.</p><p>Maxilla 1 (Fig. <xref ref-type="fig" rid="F13711566">3</xref>H–J): medial margin of inner plate with 15 plumose setae; outer plate bearing 11 serrated spines apically; palp two-articulated and asymmetrical, right palp shorter and stouter than left palp, article 2 of right palp with five stout spines, one slender spine and one seta apically; article 2 of left palp with seven slender spines and three setae apically.</p><p>Maxilla 2 (Fig. <xref ref-type="fig" rid="F13711566">3</xref>K): inner plate with 13 plumose setae in an oblique row; outer plate broader than inner plate; both plates with numerous long apical setae.</p><p>Maxilliped (Fig. <xref ref-type="fig" rid="F13711566">3</xref>L): inner plate with three apical stout spines, several plumose setae on lateral margin; outer plate bearing a row of blade-like spines and two plumose setae; palp 4-articulated, article 1 unarmed, inner margin of article 2 with numerous setae, article 3 curved, bearing numerous setae on inner margin and a row of subapical setae; article 4 hooked, with four setae on hinge of unguis.</p><p>Gnathopod 1 (Fig. <xref ref-type="fig" rid="F13711568">4</xref>A and B): coxal plate with two setae on anteroventral corner and one seta on posteroventral corner; basis with setae of various lengths on anterior and posterior margins; length of carpus 1.7 times the width, approximately 0.75 times the length of propodus, bearing three clusters of setae along ventral margin; propodus pyriform, palmar margin oblique, with one medial palmar spine and 12 short spines on posterior margin; dactylus with one seta on outer margin, exceeding half of propodus.</p><p>Gnathopod 2 (Fig. <xref ref-type="fig" rid="F13711568">4</xref>C and D): coxal plate with four setae on anteroventral corner and one seta on posteroventral corner; basis with setae of various lengths on anterior and posterior margins; length of carpus 1.9 times the width, approximately 0.8 times the length of propodus, with six clusters of setae on ventral margin; propodus subrectangular, palmar margin concave, with one medial palmar spine and four spines on posterodistal corner; dactylus curved beyond the palmar margin, with one seta on outer margin.</p><p>Pereopod 3 (Fig. <xref ref-type="fig" rid="F13711568">4</xref>E): coxal plate bearing two setae on anteroventral corner and one seta on posteroventral corner; anterior and posterior margins of basis with setae of various lengths; merus more elongate than that of pereopod 4, with two spines on anterior margin and seven clusters of long straight setae on posterior margin, longest setae on posterior margin reaching approximately 2.0 times the width of merus; carpus with four clusters of long straight setae along posterior margin, anterior margin unarmed; propodus with three spines accompanied by setae on posterior margin; dactylus with one penicillate seta on anterior margin and two setae on hinge of unguis.</p><p>Pereopod 4 (Fig. <xref ref-type="fig" rid="F13711568">4</xref>F): shorter than pereopod 3; coxal plate excavated posterodistally, with one seta on anteroventral corner and six setae on posterior margin; basis similar to that of pereopod 3, except one spine on anterodistal corner; merus with four clusters and two single straight setae on posterior margin, longest setae of these longer than the width of merus; carpus with three clusters of straight setae on posterior margin; posterior margin of propodus with spines and setae; dactylus similar to that of pereopod 3.</p><p>Pereopod 5 (Fig. <xref ref-type="fig" rid="F13711568">4</xref>G and H): coxal plate bilobed, bearing two setae on posterior margin of posterior lobe; basis with two setae and a row of nine spines on anterior margin, anterodistal corner with single spine accompanied by setae, posterior margin with a row of 13 short setae, posterodistal lobe developed; merus with four clusters of setae on anterior margin, a spine accompanied by seta on posterior margin; carpus with two clusters of setae and one spine on anterior margin, one spine on posterior margin; propodus with four pairs of spines on anterior margin; dactylus with one penicillate seta on posterior margin and two setae on hinge of unguis.</p><p>Pereopod 6 (Fig. <xref ref-type="fig" rid="F13711570">5</xref>A): longer than pereopod 5, coxal plate bilobed, with two short setae on posterior margin of posterior lobe; basis with two setae and a row of five spines on anterior margin, single spine accompanied by setae on anterodistal corner, and a row of nine short setae along posterior margin, posterodistal lobe not developed; merus with five clusters of setae and one spine on anterior margin, two spines on posterior margin; carpus with three groups of spines accompanied by setae on anterior margin; propodus with four groups of spines on anterior margin; dactylus similar to that of pereopod 5.</p><p>Pereopod 7 (Fig. <xref ref-type="fig" rid="F13711570">5</xref>B and C): coxal plate shallowly concave ventrally, bearing one seta on anterior margin and three setae on posterior margin; basis with four setae and a row of five spines on anterior margin, single spine accompanied by setae on anterodistal corner and a row of nine short setae on posterior margin, posterodistal lobe not developed, inner surface near posterodistal corner with three setae; merus with four clusters of setae and one spine on anterior margin, two spines on posterior margin; carpus with three groups of spines accompanied by setae on anterior margin; propodus with four pairs of spines on anterior margin; dactylus similar to those of pereopod 5 and 6.</p><p>Coxal gills present on gnathopod 2 and pereopods 3–7.</p><p>Pleopods (Fig. <xref ref-type="fig" rid="F13711570">5</xref>D and E): peduncle with several long marginal setae, two retinacula accompanied by two setae on inner distal corner; both rami almost equal in length, fringed with plumose setae.</p><p>Epimeral plates 1–3 (Fig. <xref ref-type="fig" rid="F13711570">5</xref>F–H): plate 1 with eight setae on anteroventral margin and three short setae on posterior margin; plate 2 with three spines and three short setae on ventral and posterior margins, respectively; plate 3 with three spines and one seta on ventral margin and four short setae on posterior margin.</p><p>Pleonites 1–3 (Fig. <xref ref-type="fig" rid="F13711570">5</xref>I–M): each plate with four setae on posterodorsal margin, respectively.</p><p>Uropod 1 (Fig. <xref ref-type="fig" rid="F13711572">6</xref>A): peduncle with one basofacial spine, two spines on outer margin, two spines and one spine on outer and inner distal corners, respectively; inner ramus 0.7 times the length of peduncle, with two spines on inner margin; the length of outer ramus as long as inner ramus, with one spine on inner and outer margins each; both rami with five unequal distal spines.</p><p>Uropod 2 (Fig. <xref ref-type="fig" rid="F13711572">6</xref>B): peduncle with one and two spines on inner and outer margins, respectively, one spine on each distal corner; inner ramus subequal to the length of peduncle and 1.2 times as long as outer ramus, with two spines on inner margin; outer ramus with two spines on outer margin; both rami with five unequal distal spines.</p><p>Uropod 3 (Fig. <xref ref-type="fig" rid="F13711572">6</xref>C): peduncle with several distal spines accompanied by setae; inner ramus 1.8 times the length of peduncle and 0.74 times as long as outer ramus, both margins densely set with plumose and simple setae; outer ramus 2-articulate, proximal article with three pairs of spines on outer margin and three spines on distal end, both margins densely set with plumose and simple setae; length of setae on outer margin longer than width of proximal article, terminal article prominent, slightly longer than adjacent spines.</p><p>Telson (Fig. <xref ref-type="fig" rid="F13711572">6</xref>D): deeply cleft nearly to the base, almost equal in length and width, each lobe with two distal spines and accompanied by long setae, left lobe with four clusters of setae and one single seta on outer margin, two clusters of setae and one single seta on inner margin, right lobe with three clusters of setae and one single seta on outer margin, three clusters of setae on inner margin.</p><p>Urosomites 1–3 (Fig. <xref ref-type="fig" rid="F13711572">6</xref>E–G): dorsally flat, urosomite 1 with a cluster of setae without spine on each side and two spines accompanied by a cluster of setae on dorsal margin; urosomite 2 with 1–2–1 spine formula accompanied by a cluster of setae on dorsal margin; urosomite 3 with one spine accompanied by a cluster of setae on each side and two clusters of setae on dorsal margin.</p><p>
            <bold>Description of female, based on paratype (Fig. <xref ref-type="fig" rid="F13711564">2</xref>B, NIBRIV00001)</bold>
          </p><p>Body length 7.6 mm. General appearance similar to male. Differences from male as follows:</p><p>Antenna 2 (Fig. <xref ref-type="fig" rid="F13711574">7</xref>A): setae of peduncular article 4, 5 longer than those of male, longest seta implanted in posterior margin 2.4 and 2.9 times as long as widths of peduncular article 4 and 5, respectively.</p><p>Gnathopod 1 (Fig. <xref ref-type="fig" rid="F13711574">7</xref>B and C): carpus broader than that of male, length 1.3 times the width; palmar margin of propodus not as oblique as that of male, with five spines on posterodistal corner, medial palmar spine absent; dactylus not reaching half of propodus.</p><p>Gnathopod 2 (Fig. <xref ref-type="fig" rid="F13711574">7</xref>D and E): carpus more elongate than that of male, length of carpus approximately 2.1 times the width, 1.1 times as long propodus; palmar margin of propodus with three spines on posterodistal corner, medial palmar spine absent.</p><p>Oostegites: present on gnathopod 2 (Fig. <xref ref-type="fig" rid="F13711574">7</xref>D) and pereopods 3-5, with numerous marginal setae.</p><p>Uropod 3 (Fig. <xref ref-type="fig" rid="F13711574">7</xref>F): both rami shorter than those of male, inner ramus 1.4 times the length of peduncle and 0.7 times the length of outer ramus.</p></tp:treatment-sec><tp:treatment-sec sec-type="Diagnosis"><title>Diagnosis</title><p>The posterior margins of peduncular article 4 and 5 of antenna 2 with 6–7 and 7–8 clusters of long setae, respectively, flagellum without calceoli; pereopod 3 with long straight setae on posterior margins of merus to carpus; inner ramus of uropod 3 approximately 0.7 times the length of outer ramus, urosomite 1 with a 0–2–0 dorsal spine formula; outer margin of outer ramus with plumose setae; telson with three or more clusters of setae on outer margin of each lobe.</p></tp:treatment-sec><tp:treatment-sec sec-type="Etymology"><title>Etymology</title><p>The specific name is in honour of Professor Emerita Kyung Sook Lee for her significant contributions to the taxonomy of freshwater amphipods in Korea, especially the genus <italic><tp:taxon-name><tp:taxon-name-part taxon-name-part-type="genus" reg="Gammarus">Gammarus</tp:taxon-name-part></tp:taxon-name></italic>.</p></tp:treatment-sec><tp:treatment-sec sec-type="Distribution"><title>Distribution</title><p>The new species was collected under decomposing leaves from the upper Hantan River zone, South Korea (Fig. <xref ref-type="fig" rid="F13711562">1</xref>).</p></tp:treatment-sec><tp:treatment-sec sec-type="Molecular data"><title>Molecular data</title><p>COI (GenBank accession numbers: XX000001–XX000004) and 28S (GenBank accession numbers: XY000001–XY000004) gene sequences were obtained from four specimens of the new species. Maximum intraspecific divergence was 1.3% for COI and 0.5% for 28S (Table <xref ref-type="table" rid="T13712289">2</xref>). Interspecific divergence between the new species and related species ranged from 18.8% to 25.2% for COI and from 1.7% to 5.1% for 28S (Table <xref ref-type="table" rid="T13712289">2</xref>). The ML and BI trees shared the same topology and the new species formed a well-supported monophyletic clade with high support values (Fig. <xref ref-type="fig" rid="F13822271">8</xref>).</p></tp:treatment-sec><tp:treatment-sec sec-type="Remarks"><title>Remarks</title><p>Thus far, 12 endemic <italic><tp:taxon-name><tp:taxon-name-part taxon-name-part-type="genus" reg="Gammarus">Gammarus</tp:taxon-name-part></tp:taxon-name></italic> species have been reported from South Korea: <italic><tp:taxon-name><tp:taxon-name-part taxon-name-part-type="genus" reg="Gammarus">G.</tp:taxon-name-part> <tp:taxon-name-part taxon-name-part-type="species" reg="baengnyeongensis">baengnyeongensis</tp:taxon-name-part></tp:taxon-name></italic> Kwon, Kim, Heo &amp; Kim, 2020; <italic><tp:taxon-name><tp:taxon-name-part taxon-name-part-type="genus" reg="Gammarus">G.</tp:taxon-name-part> <tp:taxon-name-part taxon-name-part-type="species" reg="gageoensis">gageoensis</tp:taxon-name-part></tp:taxon-name></italic> Kim, Lee &amp; Min, 2010; <italic><tp:taxon-name><tp:taxon-name-part taxon-name-part-type="genus" reg="Gammarus">G.</tp:taxon-name-part> <tp:taxon-name-part taxon-name-part-type="species" reg="galgosensis">galgosensis</tp:taxon-name-part></tp:taxon-name></italic> Lee &amp; Kim, 1980; <italic><tp:taxon-name><tp:taxon-name-part taxon-name-part-type="genus" reg="Gammarus">G.</tp:taxon-name-part> <tp:taxon-name-part taxon-name-part-type="species" reg="hoonsooi">hoonsooi</tp:taxon-name-part></tp:taxon-name></italic> Lee, 1986; <italic><tp:taxon-name><tp:taxon-name-part taxon-name-part-type="genus" reg="Gammarus">G.</tp:taxon-name-part> <tp:taxon-name-part taxon-name-part-type="species" reg="kyonggiensis">kyonggiensis</tp:taxon-name-part></tp:taxon-name></italic> Lee &amp; Seo, 1990; <italic><tp:taxon-name><tp:taxon-name-part taxon-name-part-type="genus" reg="Gammarus">G.</tp:taxon-name-part> <tp:taxon-name-part taxon-name-part-type="species" reg="longisaeta">longisaeta</tp:taxon-name-part></tp:taxon-name></italic> Lee &amp; Seo, 1992; <italic><tp:taxon-name><tp:taxon-name-part taxon-name-part-type="genus" reg="Gammarus">G.</tp:taxon-name-part> <tp:taxon-name-part taxon-name-part-type="species" reg="odaensis">odaensis</tp:taxon-name-part></tp:taxon-name></italic> Lee &amp; Kim, 1980; <italic><tp:taxon-name><tp:taxon-name-part taxon-name-part-type="genus" reg="Gammarus">G.</tp:taxon-name-part> <tp:taxon-name-part taxon-name-part-type="species" reg="sobaegensis">sobaegensis</tp:taxon-name-part></tp:taxon-name></italic> Uéno, 1966; <italic><tp:taxon-name><tp:taxon-name-part taxon-name-part-type="genus" reg="Gammarus">G.</tp:taxon-name-part> <tp:taxon-name-part taxon-name-part-type="species" reg="somaemulensis">somaemulensis</tp:taxon-name-part></tp:taxon-name></italic> Ahn, Lee &amp; Min, 2022; <italic><tp:taxon-name><tp:taxon-name-part taxon-name-part-type="genus" reg="Gammarus">G.</tp:taxon-name-part> <tp:taxon-name-part taxon-name-part-type="species" reg="soyoensis">soyoensis</tp:taxon-name-part></tp:taxon-name></italic> Lee &amp; Kim, 1980; <italic><tp:taxon-name><tp:taxon-name-part taxon-name-part-type="genus" reg="Gammarus">G.</tp:taxon-name-part> <tp:taxon-name-part taxon-name-part-type="species" reg="wangbangensis">wangbangensis</tp:taxon-name-part></tp:taxon-name></italic> Lee &amp; Seo, 1992; and <italic><tp:taxon-name><tp:taxon-name-part taxon-name-part-type="genus" reg="Gammarus">G.</tp:taxon-name-part> <tp:taxon-name-part taxon-name-part-type="species" reg="zeongogensis">zeongogensis</tp:taxon-name-part></tp:taxon-name></italic> Lee &amp; Kim, 1980 (<xref ref-type="bibr" rid="B13712507">Uéno 1966</xref>, <xref ref-type="bibr" rid="B13712452">Lee and Kim 1980</xref>, <xref ref-type="bibr" rid="B13712434">Lee 1986</xref>, <xref ref-type="bibr" rid="B13712461">Lee and Seo 1990</xref>, <xref ref-type="bibr" rid="B13712470">Lee and Seo 1992</xref>, <xref ref-type="bibr" rid="B13712397">Kim et al. 2010</xref>, <xref ref-type="bibr" rid="B13712416">Kwon et al. 2020</xref>, <xref ref-type="bibr" rid="B13712299">Ahn et al. 2022</xref>). Amongst them, four species (<italic><tp:taxon-name><tp:taxon-name-part taxon-name-part-type="genus" reg="Gammarus">G.</tp:taxon-name-part> <tp:taxon-name-part taxon-name-part-type="species" reg="sobaegensis">sobaegensis</tp:taxon-name-part></tp:taxon-name></italic>, <italic><tp:taxon-name><tp:taxon-name-part taxon-name-part-type="genus" reg="Gammarus">G.</tp:taxon-name-part> <tp:taxon-name-part taxon-name-part-type="species" reg="wangbangensis">wangbangensis</tp:taxon-name-part></tp:taxon-name></italic>, <italic><tp:taxon-name><tp:taxon-name-part taxon-name-part-type="genus" reg="Gammarus">G.</tp:taxon-name-part> <tp:taxon-name-part taxon-name-part-type="species" reg="soyoensis">soyoensis</tp:taxon-name-part></tp:taxon-name></italic> and <italic><tp:taxon-name><tp:taxon-name-part taxon-name-part-type="genus" reg="Gammarus">G.</tp:taxon-name-part> <tp:taxon-name-part taxon-name-part-type="species" reg="odaensis">odaensis</tp:taxon-name-part></tp:taxon-name></italic>) resemble <italic><tp:taxon-name><tp:taxon-name-part taxon-name-part-type="genus" reg="Gammarus">Gammarus</tp:taxon-name-part> <tp:taxon-name-part taxon-name-part-type="species" reg="kyungsooki">kyungsooki</tp:taxon-name-part></tp:taxon-name></italic> <bold>sp. nov.</bold> in the following features: antenna 2 with long setae on the peduncle and lacking calceoli; pereopods 3 and 4 with straight setae on posterior margins; bases of pereopods 5–7 with short setae on posterior margins; and the length ratio of inner and outer rami of uropod 3 approximately 0.7 or more. However, the new species can be distinguished by the combination of the following features: posterior margin of peduncular article 4 of antenna 2 with 6–7 clusters of setae; straight setae of pereopod 3 are long; spine formula of urosomite 1 is a 0–2–0; presence of plumose setae on outer margin of outer ramus in uropod 3; telson with three or more clusters of lateral setae (Table <xref ref-type="table" rid="T13711577">3</xref>).</p><p>The interspecific divergences calculated in this study are comparable to, or even higher than, those reported in previous studies on freshwater <italic><tp:taxon-name><tp:taxon-name-part taxon-name-part-type="genus" reg="Gammarus">Gammarus</tp:taxon-name-part></tp:taxon-name></italic>. <xref ref-type="bibr" rid="B13712347">Hou and Li (2010)</xref> reported interspecific divergences amongst Chinese <italic><tp:taxon-name><tp:taxon-name-part taxon-name-part-type="genus" reg="Gammarus">Gammarus</tp:taxon-name-part></tp:taxon-name></italic> species of 14.8%–18.8% and 3.27%–3.37% for COI and 28S, respectively. Similarly, <xref ref-type="bibr" rid="B13712488">Özbek et al. (2023)</xref> reported divergences of 12.2% for COI and 0.6% for 28S between two morphologically similar species, <italic><tp:taxon-name><tp:taxon-name-part taxon-name-part-type="genus" reg="Gammarus">G.</tp:taxon-name-part> <tp:taxon-name-part taxon-name-part-type="species" reg="tumaf">tumaf</tp:taxon-name-part></tp:taxon-name></italic> and <italic><tp:taxon-name><tp:taxon-name-part taxon-name-part-type="genus" reg="Gammarus">G.</tp:taxon-name-part> <tp:taxon-name-part taxon-name-part-type="species" reg="baysali">baysali</tp:taxon-name-part></tp:taxon-name></italic>. Therefore, the COI and 28S divergences between <italic><tp:taxon-name><tp:taxon-name-part taxon-name-part-type="genus" reg="Gammarus">G.</tp:taxon-name-part> <tp:taxon-name-part taxon-name-part-type="species" reg="kyungsooki">kyungsooki</tp:taxon-name-part></tp:taxon-name></italic> and its related species (18.8%–25.2% and 1.7%–5.1%, respectively) support its distinct species status.</p><p>The <italic><tp:taxon-name><tp:taxon-name-part taxon-name-part-type="genus" reg="Gammarus">G.</tp:taxon-name-part> <tp:taxon-name-part taxon-name-part-type="species" reg="sobaegensis">sobaegensis</tp:taxon-name-part></tp:taxon-name></italic> specimens collected from the Hantan River region showed remarkably high intraspecific divergence (maximum 22.1% for COI and 5.3% for 28S) and formed two distinct lineages (SB1+SB2 and SB3+SB4+SB5) (Fig. <xref ref-type="fig" rid="F13822271">8</xref>, Table <xref ref-type="table" rid="T13711577">3</xref>). This species has a broad distribution across South Korea (<xref ref-type="bibr" rid="B13712452">Lee and Kim 1980</xref>) and the phylogenetic analyses by <xref ref-type="bibr" rid="B13712365">Hu et al. (2021)</xref> indicate the presence of additional genetic lineages. <italic><tp:taxon-name><tp:taxon-name-part taxon-name-part-type="genus" reg="Gammarus">G.</tp:taxon-name-part> <tp:taxon-name-part taxon-name-part-type="species" reg="sobaegensis">sobaegensis</tp:taxon-name-part></tp:taxon-name></italic> may comprise multiple cryptic species and additional integrative taxonomic studies are required to confirm its species boundaries.</p></tp:treatment-sec><tp:treatment-sec sec-type="New Korean name"><title>New Korean name</title><p>Teol-kko-ri-yeop-sae-u (털꼬리옆새우)</p></tp:treatment-sec><tp:treatment-sec><!--Section generated to contain objects referenced in tp:taxon-treatment.--><fig id="F13711564" position="float" orientation="portrait"><object-id xmlns:xlink="http://www.w3.org/1999/xlink" content-type="arpha" xlink:type="simple">9672C9C7-8D97-5542-8233-0F74762D129B</object-id><object-id xmlns:xlink="http://www.w3.org/1999/xlink" content-type="doi" xlink:type="simple">10.3897/BDJ.14.e179349.figure6</object-id><label>Figure 2.</label><caption><p>Habitus of <italic><tp:taxon-name><tp:taxon-name-part taxon-name-part-type="genus" reg="Gammarus">Gammarus</tp:taxon-name-part> <tp:taxon-name-part taxon-name-part-type="species" reg="kyungsooki">kyungsooki</tp:taxon-name-part></tp:taxon-name></italic> sp. nov. <bold>A</bold> male, holotype (QUQUIV0000001642); <bold>B</bold> female, paratype (NIBR00001). Scale bar: 1 mm.</p></caption><graphic xmlns:xlink="http://www.w3.org/1999/xlink" xlink:href="bdj-14-e179349-g002.jpg" position="float" id="oo_1469480.jpg" orientation="portrait" xlink:type="simple"><uri content-type="original_file" xlink:type="simple">https://binary.pensoft.net/fig/1469480</uri></graphic></fig><fig id="F13711566" position="float" orientation="portrait"><object-id xmlns:xlink="http://www.w3.org/1999/xlink" content-type="arpha" xlink:type="simple">DCDB2E06-6627-5B9B-AE5F-17BB1366880D</object-id><object-id xmlns:xlink="http://www.w3.org/1999/xlink" content-type="doi" xlink:type="simple">10.3897/BDJ.14.e179349.figure7</object-id><label>Figure 3.</label><caption><p><italic><tp:taxon-name><tp:taxon-name-part taxon-name-part-type="genus" reg="Gammarus">Gammarus</tp:taxon-name-part> <tp:taxon-name-part taxon-name-part-type="species" reg="kyungsooki">kyungsooki</tp:taxon-name-part></tp:taxon-name></italic> sp. nov., male, holotype (QUQUIV0000001642). <bold>A</bold> head; <bold>B</bold> antenna 1, omitted from main flagellar article 7; <bold>C</bold> antenna 2; <bold>D</bold> upper lip; <bold>E</bold> lower lip; <bold>F</bold> left mandible; <bold>G</bold> incisor and lacinia mobilis of right mandible; <bold>J</bold> right maxilla 1; <bold>I</bold> outer plate of right maxilla 1; <bold>J</bold> palp of left maxilla 1; <bold>K</bold> maxilla 2; <bold>L</bold> maxilliped.</p></caption><graphic xmlns:xlink="http://www.w3.org/1999/xlink" xlink:href="bdj-14-e179349-g003.png" position="float" id="oo_1510528.png" orientation="portrait" xlink:type="simple"><uri content-type="original_file" xlink:type="simple">https://binary.pensoft.net/fig/1510528</uri></graphic></fig><fig id="F13711568" position="float" orientation="portrait"><object-id xmlns:xlink="http://www.w3.org/1999/xlink" content-type="arpha" xlink:type="simple">0219CE6C-2EF8-5F4B-94E8-9CE42913955C</object-id><object-id xmlns:xlink="http://www.w3.org/1999/xlink" content-type="doi" xlink:type="simple">10.3897/BDJ.14.e179349.figure6</object-id><label>Figure 4.</label><caption><p><italic><tp:taxon-name><tp:taxon-name-part taxon-name-part-type="genus" reg="Gammarus">Gammarus</tp:taxon-name-part> <tp:taxon-name-part taxon-name-part-type="species" reg="kyungsooki">kyungsooki</tp:taxon-name-part></tp:taxon-name></italic> sp. nov., male, holotype (QUQUIV0000001642). <bold>A</bold> gnathopod 1; <bold>B</bold> propodus and dactylus of gnathopod 1; <bold>C</bold> gnathopod 2; <bold>D</bold> propodus and dactylus of gnathopod 2; <bold>E</bold> pereopod 3; <bold>F</bold> pereopod 4; <bold>G</bold> coxal plate to carpus of left pereopod 5; <bold>H</bold> propodus to dactylus of right pereopod 5.</p></caption><graphic xmlns:xlink="http://www.w3.org/1999/xlink" xlink:href="bdj-14-e179349-g004.png" position="float" id="oo_1510621.png" orientation="portrait" xlink:type="simple"><uri content-type="original_file" xlink:type="simple">https://binary.pensoft.net/fig/1510621</uri></graphic></fig><fig id="F13711570" position="float" orientation="portrait"><object-id xmlns:xlink="http://www.w3.org/1999/xlink" content-type="arpha" xlink:type="simple">511797E9-4E2E-5A0A-9F46-3EF49E53D5B5</object-id><object-id xmlns:xlink="http://www.w3.org/1999/xlink" content-type="doi" xlink:type="simple">10.3897/BDJ.14.e179349.figure1</object-id><label>Figure 5.</label><caption><p><italic><tp:taxon-name><tp:taxon-name-part taxon-name-part-type="genus" reg="Gammarus">Gammarus</tp:taxon-name-part> <tp:taxon-name-part taxon-name-part-type="species" reg="kyungsooki">kyungsooki</tp:taxon-name-part></tp:taxon-name></italic> sp. nov., male, holotype (QUQUIV0000001642). <bold>A</bold> pereopod 6; <bold>B</bold> pereopod 7; <bold>C</bold> inner surface near posterodistal corner of pereopod 7 basis; <bold>D</bold> pleopod 1; <bold>E</bold> inner distal corner of peduncle in pleopod 1; <bold>F–H</bold>, epimeral plates 1–3, respectively; <bold>I–K</bold>, pleonites 1–3, respectively.</p></caption><graphic xmlns:xlink="http://www.w3.org/1999/xlink" xlink:href="bdj-14-e179349-g005.png" position="float" id="oo_1509823.png" orientation="portrait" xlink:type="simple"><uri content-type="original_file" xlink:type="simple">https://binary.pensoft.net/fig/1509823</uri></graphic></fig><fig id="F13711572" position="float" orientation="portrait"><object-id xmlns:xlink="http://www.w3.org/1999/xlink" content-type="arpha" xlink:type="simple">BDC09B5C-2DC0-5D12-BD53-7C7ABB0B477A</object-id><object-id xmlns:xlink="http://www.w3.org/1999/xlink" content-type="doi" xlink:type="simple">10.3897/BDJ.14.e179349.figure1</object-id><label>Figure 6.</label><caption><p><italic><tp:taxon-name><tp:taxon-name-part taxon-name-part-type="genus" reg="Gammarus">Gammarus</tp:taxon-name-part> <tp:taxon-name-part taxon-name-part-type="species" reg="kyungsooki">kyungsooki</tp:taxon-name-part></tp:taxon-name></italic> sp. nov., male, holotype (QUQUIV0000001642). <bold>A</bold> uropod 1; <bold>B</bold> uropod 2; <bold>C</bold> uropod 3; <bold>D</bold> telson; <bold>E–G</bold> urosomites 1–3, respectively.</p></caption><graphic xmlns:xlink="http://www.w3.org/1999/xlink" xlink:href="bdj-14-e179349-g006.png" position="float" id="oo_1510888.png" orientation="portrait" xlink:type="simple"><uri content-type="original_file" xlink:type="simple">https://binary.pensoft.net/fig/1510888</uri></graphic></fig><fig id="F13711574" position="float" orientation="portrait"><object-id xmlns:xlink="http://www.w3.org/1999/xlink" content-type="arpha" xlink:type="simple">0F9F1B9F-EF94-5D6B-A787-2604AE738A2B</object-id><object-id xmlns:xlink="http://www.w3.org/1999/xlink" content-type="doi" xlink:type="simple">10.3897/BDJ.14.e179349.figure1</object-id><label>Figure 7.</label><caption><p><italic><tp:taxon-name><tp:taxon-name-part taxon-name-part-type="genus" reg="Gammarus">Gammarus</tp:taxon-name-part> <tp:taxon-name-part taxon-name-part-type="species" reg="kyungsooki">kyungsooki</tp:taxon-name-part></tp:taxon-name></italic> sp. nov., female, paratype (NIBR00001). <bold>A</bold> antenna 2, omitted from flagella article 3; <bold>B</bold> gnathopod 1; <bold>C</bold> propodus and dactylus of gnathopod 1; <bold>D</bold> gnathopod 2; <bold>E</bold> propodus and dactylus of gnathopod 2; <bold>F</bold> uropod 3.</p></caption><graphic xmlns:xlink="http://www.w3.org/1999/xlink" xlink:href="bdj-14-e179349-g007.png" position="float" id="oo_1510890.png" orientation="portrait" xlink:type="simple"><uri content-type="original_file" xlink:type="simple">https://binary.pensoft.net/fig/1510890</uri></graphic></fig><fig id="F13711562" position="float" orientation="portrait"><object-id xmlns:xlink="http://www.w3.org/1999/xlink" content-type="arpha" xlink:type="simple">ECA3FCB9-F706-5810-8331-8477E923527B</object-id><object-id xmlns:xlink="http://www.w3.org/1999/xlink" content-type="doi" xlink:type="simple">10.3897/BDJ.14.e179349.figure6</object-id><label>Figure 1.</label><caption><p>Sampling sites of <italic><tp:taxon-name><tp:taxon-name-part taxon-name-part-type="genus" reg="Gammarus">Gammarus</tp:taxon-name-part></tp:taxon-name></italic> specimens for this study. Red circles indicate sampling sites of <italic><tp:taxon-name><tp:taxon-name-part taxon-name-part-type="genus" reg="Gammarus">Gammarus</tp:taxon-name-part> <tp:taxon-name-part taxon-name-part-type="species" reg="kyungsooki">kyungsooki</tp:taxon-name-part></tp:taxon-name></italic> sp. nov.; black circles, <italic><tp:taxon-name><tp:taxon-name-part taxon-name-part-type="genus" reg="Gammarus">G.</tp:taxon-name-part> <tp:taxon-name-part taxon-name-part-type="species" reg="sobaegensis">sobaegensis</tp:taxon-name-part></tp:taxon-name></italic>; black square, <italic><tp:taxon-name><tp:taxon-name-part taxon-name-part-type="genus" reg="Gammarus">G.</tp:taxon-name-part> <tp:taxon-name-part taxon-name-part-type="species" reg="odaensis">odaensis</tp:taxon-name-part></tp:taxon-name></italic>; black triangle, <italic><tp:taxon-name><tp:taxon-name-part taxon-name-part-type="genus" reg="Gammarus">G.</tp:taxon-name-part> <tp:taxon-name-part taxon-name-part-type="species" reg="soyoensis">soyoensis</tp:taxon-name-part></tp:taxon-name></italic>; black diamond, <italic><tp:taxon-name><tp:taxon-name-part taxon-name-part-type="genus" reg="Gammarus">G.</tp:taxon-name-part> <tp:taxon-name-part taxon-name-part-type="species" reg="wangbangensis">wangbangensis</tp:taxon-name-part></tp:taxon-name></italic>.</p></caption><graphic xmlns:xlink="http://www.w3.org/1999/xlink" xlink:href="bdj-14-e179349-g001.png" position="float" id="oo_1469471.png" orientation="portrait" xlink:type="simple"><uri content-type="original_file" xlink:type="simple">https://binary.pensoft.net/fig/1469471</uri></graphic></fig><table-wrap id="T13712289" position="float" orientation="portrait"><label>Table 2.</label><caption><p>A matrix of the uncorrected <italic>p</italic>-distance values amongst <italic><tp:taxon-name><tp:taxon-name-part taxon-name-part-type="genus" reg="Gammarus">G.</tp:taxon-name-part> <tp:taxon-name-part taxon-name-part-type="species" reg="kyungsooki">kyungsooki</tp:taxon-name-part></tp:taxon-name></italic> sp. nov. and related species. The codes before the species names indicate the sampling codes corresponding to those in Table 1. COI-based distances are presented below the diagonal and 28S-based distances above the diagonal.</p></caption><table rules="all" border="0"><tbody><tr><td rowspan="1" colspan="1"/><td rowspan="1" colspan="1">
              <bold>(Genus <italic><tp:taxon-name><tp:taxon-name-part taxon-name-part-type="genus" reg="Gammarus">Gammarus</tp:taxon-name-part></tp:taxon-name></italic>)</bold>
            </td><td rowspan="1" colspan="1">
              <bold>1</bold>
            </td><td rowspan="1" colspan="1">
              <bold>2</bold>
            </td><td rowspan="1" colspan="1">
              <bold>3</bold>
            </td><td rowspan="1" colspan="1">
              <bold>4</bold>
            </td><td rowspan="1" colspan="1">
              <bold>5</bold>
            </td><td rowspan="1" colspan="1">
              <bold>6</bold>
            </td><td rowspan="1" colspan="1">
              <bold>7</bold>
            </td><td rowspan="1" colspan="1">
              <bold>8</bold>
            </td><td rowspan="1" colspan="1">
              <bold>9</bold>
            </td><td rowspan="1" colspan="1">
              <bold>10</bold>
            </td><td rowspan="1" colspan="1">
              <bold>11</bold>
            </td><td rowspan="1" colspan="1">
              <bold>12</bold>
            </td><td rowspan="1" colspan="1">
              <bold>13</bold>
            </td></tr><tr><td rowspan="1" colspan="1">
              <bold>1</bold>
            </td><td rowspan="1" colspan="1"><italic><tp:taxon-name><tp:taxon-name-part taxon-name-part-type="genus" reg="Gammarus">G.</tp:taxon-name-part> <tp:taxon-name-part taxon-name-part-type="species" reg="kyungsooki">kyungsooki</tp:taxon-name-part></tp:taxon-name></italic> sp. nov. (KS1)</td><td rowspan="1" colspan="1"/><td rowspan="1" colspan="1">0.005</td><td rowspan="1" colspan="1">0.005</td><td rowspan="1" colspan="1">0.005</td><td rowspan="1" colspan="1">0.049</td><td rowspan="1" colspan="1">0.048</td><td rowspan="1" colspan="1">0.022</td><td rowspan="1" colspan="1">0.021</td><td rowspan="1" colspan="1">0.022</td><td rowspan="1" colspan="1">0.019</td><td rowspan="1" colspan="1">0.019</td><td rowspan="1" colspan="1">0.029</td><td rowspan="1" colspan="1">0.040</td></tr><tr><td rowspan="1" colspan="1">
              <bold>2</bold>
            </td><td rowspan="1" colspan="1"><italic><tp:taxon-name><tp:taxon-name-part taxon-name-part-type="genus" reg="Gammarus">G.</tp:taxon-name-part> <tp:taxon-name-part taxon-name-part-type="species" reg="kyungsooki">kyungsooki</tp:taxon-name-part></tp:taxon-name></italic> sp. nov. (KS2)</td><td rowspan="1" colspan="1">0.012</td><td rowspan="1" colspan="1"/><td rowspan="1" colspan="1">0.000</td><td rowspan="1" colspan="1">0.000</td><td rowspan="1" colspan="1">0.051</td><td rowspan="1" colspan="1">0.050</td><td rowspan="1" colspan="1">0.020</td><td rowspan="1" colspan="1">0.019</td><td rowspan="1" colspan="1">0.020</td><td rowspan="1" colspan="1">0.017</td><td rowspan="1" colspan="1">0.017</td><td rowspan="1" colspan="1">0.027</td><td rowspan="1" colspan="1">0.036</td></tr><tr><td rowspan="1" colspan="1">
              <bold>3</bold>
            </td><td rowspan="1" colspan="1"><italic><tp:taxon-name><tp:taxon-name-part taxon-name-part-type="genus" reg="Gammarus">G.</tp:taxon-name-part> <tp:taxon-name-part taxon-name-part-type="species" reg="kyungsooki">kyungsooki</tp:taxon-name-part></tp:taxon-name></italic> sp. nov. (KS3)</td><td rowspan="1" colspan="1">0.010</td><td rowspan="1" colspan="1">0.005</td><td rowspan="1" colspan="1"/><td rowspan="1" colspan="1">0.000</td><td rowspan="1" colspan="1">0.051</td><td rowspan="1" colspan="1">0.050</td><td rowspan="1" colspan="1">0.020</td><td rowspan="1" colspan="1">0.019</td><td rowspan="1" colspan="1">0.020</td><td rowspan="1" colspan="1">0.017</td><td rowspan="1" colspan="1">0.017</td><td rowspan="1" colspan="1">0.027</td><td rowspan="1" colspan="1">0.036</td></tr><tr><td rowspan="1" colspan="1">
              <bold>4</bold>
            </td><td rowspan="1" colspan="1"><italic><tp:taxon-name><tp:taxon-name-part taxon-name-part-type="genus" reg="Gammarus">G.</tp:taxon-name-part> <tp:taxon-name-part taxon-name-part-type="species" reg="kyungsooki">kyungsooki</tp:taxon-name-part></tp:taxon-name></italic> sp. nov. (KS4)</td><td rowspan="1" colspan="1">0.013</td><td rowspan="1" colspan="1">0.007</td><td rowspan="1" colspan="1">0.007</td><td rowspan="1" colspan="1"/><td rowspan="1" colspan="1">0.051</td><td rowspan="1" colspan="1">0.050</td><td rowspan="1" colspan="1">0.020</td><td rowspan="1" colspan="1">0.019</td><td rowspan="1" colspan="1">0.020</td><td rowspan="1" colspan="1">0.017</td><td rowspan="1" colspan="1">0.017</td><td rowspan="1" colspan="1">0.027</td><td rowspan="1" colspan="1">0.036</td></tr><tr><td rowspan="1" colspan="1">
              <bold>5</bold>
            </td><td rowspan="1" colspan="1"><italic><tp:taxon-name><tp:taxon-name-part taxon-name-part-type="genus" reg="Gammarus">G.</tp:taxon-name-part> <tp:taxon-name-part taxon-name-part-type="species" reg="sobaegensis">sobaegensis</tp:taxon-name-part></tp:taxon-name></italic> (SB1)</td><td rowspan="1" colspan="1">0.201</td><td rowspan="1" colspan="1">0.204</td><td rowspan="1" colspan="1">0.206</td><td rowspan="1" colspan="1">0.206</td><td rowspan="1" colspan="1"/><td rowspan="1" colspan="1">0.003</td><td rowspan="1" colspan="1">0.052</td><td rowspan="1" colspan="1">0.053</td><td rowspan="1" colspan="1">0.052</td><td rowspan="1" colspan="1">0.052</td><td rowspan="1" colspan="1">0.052</td><td rowspan="1" colspan="1">0.059</td><td rowspan="1" colspan="1">0.069</td></tr><tr><td rowspan="1" colspan="1">
              <bold>6</bold>
            </td><td rowspan="1" colspan="1"><italic><tp:taxon-name><tp:taxon-name-part taxon-name-part-type="genus" reg="Gammarus">G.</tp:taxon-name-part> <tp:taxon-name-part taxon-name-part-type="species" reg="sobaegensis">sobaegensis</tp:taxon-name-part></tp:taxon-name></italic> (SB2)</td><td rowspan="1" colspan="1">0.204</td><td rowspan="1" colspan="1">0.208</td><td rowspan="1" colspan="1">0.209</td><td rowspan="1" colspan="1">0.209</td><td rowspan="1" colspan="1">0.026</td><td rowspan="1" colspan="1"/><td rowspan="1" colspan="1">0.049</td><td rowspan="1" colspan="1">0.050</td><td rowspan="1" colspan="1">0.049</td><td rowspan="1" colspan="1">0.049</td><td rowspan="1" colspan="1">0.049</td><td rowspan="1" colspan="1">0.056</td><td rowspan="1" colspan="1">0.068</td></tr><tr><td rowspan="1" colspan="1">
              <bold>7</bold>
            </td><td rowspan="1" colspan="1"><italic><tp:taxon-name><tp:taxon-name-part taxon-name-part-type="genus" reg="Gammarus">G.</tp:taxon-name-part> <tp:taxon-name-part taxon-name-part-type="species" reg="sobaegensis">sobaegensis</tp:taxon-name-part></tp:taxon-name></italic> (SB3)</td><td rowspan="1" colspan="1">0.211</td><td rowspan="1" colspan="1">0.216</td><td rowspan="1" colspan="1">0.213</td><td rowspan="1" colspan="1">0.213</td><td rowspan="1" colspan="1">0.213</td><td rowspan="1" colspan="1">0.219</td><td rowspan="1" colspan="1"/><td rowspan="1" colspan="1">0.001</td><td rowspan="1" colspan="1">0.000</td><td rowspan="1" colspan="1">0.011</td><td rowspan="1" colspan="1">0.011</td><td rowspan="1" colspan="1">0.019</td><td rowspan="1" colspan="1">0.032</td></tr><tr><td rowspan="1" colspan="1">
              <bold>8</bold>
            </td><td rowspan="1" colspan="1"><italic><tp:taxon-name><tp:taxon-name-part taxon-name-part-type="genus" reg="Gammarus">G.</tp:taxon-name-part> <tp:taxon-name-part taxon-name-part-type="species" reg="sobaegensis">sobaegensis</tp:taxon-name-part></tp:taxon-name></italic> (SB4)</td><td rowspan="1" colspan="1">0.213</td><td rowspan="1" colspan="1">0.217</td><td rowspan="1" colspan="1">0.214</td><td rowspan="1" colspan="1">0.214</td><td rowspan="1" colspan="1">0.216</td><td rowspan="1" colspan="1">0.221</td><td rowspan="1" colspan="1">0.012</td><td rowspan="1" colspan="1"/><td rowspan="1" colspan="1">0.001</td><td rowspan="1" colspan="1">0.010</td><td rowspan="1" colspan="1">0.010</td><td rowspan="1" colspan="1">0.020</td><td rowspan="1" colspan="1">0.033</td></tr><tr><td rowspan="1" colspan="1">
              <bold>9</bold>
            </td><td rowspan="1" colspan="1"><italic><tp:taxon-name><tp:taxon-name-part taxon-name-part-type="genus" reg="Gammarus">G.</tp:taxon-name-part> <tp:taxon-name-part taxon-name-part-type="species" reg="sobaegensis">sobaegensis</tp:taxon-name-part></tp:taxon-name></italic> (SB5)</td><td rowspan="1" colspan="1">0.208</td><td rowspan="1" colspan="1">0.213</td><td rowspan="1" colspan="1">0.209</td><td rowspan="1" colspan="1">0.209</td><td rowspan="1" colspan="1">0.214</td><td rowspan="1" colspan="1">0.221</td><td rowspan="1" colspan="1">0.028</td><td rowspan="1" colspan="1">0.016</td><td rowspan="1" colspan="1"/><td rowspan="1" colspan="1">0.011</td><td rowspan="1" colspan="1">0.011</td><td rowspan="1" colspan="1">0.019</td><td rowspan="1" colspan="1">0.032</td></tr><tr><td rowspan="1" colspan="1">
              <bold>10</bold>
            </td><td rowspan="1" colspan="1"><italic><tp:taxon-name><tp:taxon-name-part taxon-name-part-type="genus" reg="Gammarus">G.</tp:taxon-name-part> <tp:taxon-name-part taxon-name-part-type="species" reg="odaensis">odaensis</tp:taxon-name-part></tp:taxon-name></italic> (OD1)</td><td rowspan="1" colspan="1">0.188</td><td rowspan="1" colspan="1">0.189</td><td rowspan="1" colspan="1">0.186</td><td rowspan="1" colspan="1">0.191</td><td rowspan="1" colspan="1">0.201</td><td rowspan="1" colspan="1">0.204</td><td rowspan="1" colspan="1">0.221</td><td rowspan="1" colspan="1">0.219</td><td rowspan="1" colspan="1">0.217</td><td rowspan="1" colspan="1"/><td rowspan="1" colspan="1">0.000</td><td rowspan="1" colspan="1">0.022</td><td rowspan="1" colspan="1">0.036</td></tr><tr><td rowspan="1" colspan="1">
              <bold>11</bold>
            </td><td rowspan="1" colspan="1"><italic><tp:taxon-name><tp:taxon-name-part taxon-name-part-type="genus" reg="Gammarus">G.</tp:taxon-name-part> <tp:taxon-name-part taxon-name-part-type="species" reg="odaensis">odaensis</tp:taxon-name-part></tp:taxon-name></italic> (OD2)</td><td rowspan="1" colspan="1">0.189</td><td rowspan="1" colspan="1">0.191</td><td rowspan="1" colspan="1">0.188</td><td rowspan="1" colspan="1">0.193</td><td rowspan="1" colspan="1">0.203</td><td rowspan="1" colspan="1">0.206</td><td rowspan="1" colspan="1">0.219</td><td rowspan="1" colspan="1">0.217</td><td rowspan="1" colspan="1">0.219</td><td rowspan="1" colspan="1">0.003</td><td rowspan="1" colspan="1"/><td rowspan="1" colspan="1">0.022</td><td rowspan="1" colspan="1">0.036</td></tr><tr><td rowspan="1" colspan="1">
              <bold>12</bold>
            </td><td rowspan="1" colspan="1"><italic><tp:taxon-name><tp:taxon-name-part taxon-name-part-type="genus" reg="Gammarus">G.</tp:taxon-name-part> <tp:taxon-name-part taxon-name-part-type="species" reg="soyoensis">soyoensis</tp:taxon-name-part></tp:taxon-name></italic> (SY)</td><td rowspan="1" colspan="1">0.247</td><td rowspan="1" colspan="1">0.252</td><td rowspan="1" colspan="1">0.249</td><td rowspan="1" colspan="1">0.250</td><td rowspan="1" colspan="1">0.226</td><td rowspan="1" colspan="1">0.234</td><td rowspan="1" colspan="1">0.213</td><td rowspan="1" colspan="1">0.213</td><td rowspan="1" colspan="1">0.213</td><td rowspan="1" colspan="1">0.219</td><td rowspan="1" colspan="1">0.217</td><td rowspan="1" colspan="1"/><td rowspan="1" colspan="1">0.026</td></tr><tr><td rowspan="1" colspan="1">
              <bold>13</bold>
            </td><td rowspan="1" colspan="1"><italic><tp:taxon-name><tp:taxon-name-part taxon-name-part-type="genus" reg="Gammarus">G.</tp:taxon-name-part> <tp:taxon-name-part taxon-name-part-type="species" reg="wangbangensis">wangbangensis</tp:taxon-name-part></tp:taxon-name></italic> (WB)</td><td rowspan="1" colspan="1">0.232</td><td rowspan="1" colspan="1">0.234</td><td rowspan="1" colspan="1">0.234</td><td rowspan="1" colspan="1">0.232</td><td rowspan="1" colspan="1">0.250</td><td rowspan="1" colspan="1">0.255</td><td rowspan="1" colspan="1">0.244</td><td rowspan="1" colspan="1">0.242</td><td rowspan="1" colspan="1">0.242</td><td rowspan="1" colspan="1">0.260</td><td rowspan="1" colspan="1">0.264</td><td rowspan="1" colspan="1">0.245</td><td rowspan="1" colspan="1"/></tr></tbody></table></table-wrap><fig id="F13822271" position="float" orientation="portrait"><object-id xmlns:xlink="http://www.w3.org/1999/xlink" content-type="arpha" xlink:type="simple">EC0F4BDD-F60D-5489-ADF3-8E324F1B1949</object-id><object-id xmlns:xlink="http://www.w3.org/1999/xlink" content-type="doi" xlink:type="simple">10.3897/BDJ.14.e179349.figure6</object-id><label>Figure 8.</label><caption><p>Maximum-Likelihood tree of the COI + 28S rRNA gene sequences. Numbers above the branches are ML bootstraps/Bayesian posterior probabilities. Bootstraps and Bayesian posterior probabilities are shown when over 70% and 0.85, respectively.</p></caption><graphic xmlns:xlink="http://www.w3.org/1999/xlink" xlink:href="bdj-14-e179349-g008.png" position="float" id="oo_1512607.png" orientation="portrait" xlink:type="simple"><uri content-type="original_file" xlink:type="simple">https://binary.pensoft.net/fig/1512607</uri></graphic></fig><table-wrap id="T13711577" position="float" orientation="portrait"><label>Table 3.</label><caption><p>Comparison of morphological characteristics amongst <italic><tp:taxon-name><tp:taxon-name-part taxon-name-part-type="genus" reg="Gammarus">Gammarus</tp:taxon-name-part> <tp:taxon-name-part taxon-name-part-type="species" reg="kyungsooki">kyungsooki</tp:taxon-name-part></tp:taxon-name></italic> sp. nov. and related species.</p></caption><table rules="all" border="0"><tbody><tr><td rowspan="1" colspan="1">
              <bold>Character (male)</bold>
            </td><td rowspan="1" colspan="1">
              <bold>
                <italic>
                  <tp:taxon-name><tp:taxon-name-part taxon-name-part-type="genus" reg="Gammarus">G.</tp:taxon-name-part> <tp:taxon-name-part taxon-name-part-type="species" reg="kyungsooki">kyungsooki</tp:taxon-name-part></tp:taxon-name>
                </italic>
              </bold>
              <break/>
              <bold>sp. nov.</bold>
            </td><td rowspan="1" colspan="1">
              <bold>
                <italic>
                  <tp:taxon-name><tp:taxon-name-part taxon-name-part-type="genus" reg="Gammarus">G.</tp:taxon-name-part> <tp:taxon-name-part taxon-name-part-type="species" reg="sobaegensis">sobaegensis</tp:taxon-name-part></tp:taxon-name>
                </italic>
              </bold>
            </td><td rowspan="1" colspan="1">
              <bold>
                <italic>
                  <tp:taxon-name><tp:taxon-name-part taxon-name-part-type="genus" reg="Gammarus">G.</tp:taxon-name-part> <tp:taxon-name-part taxon-name-part-type="species" reg="wangbangensis">wangbangensis</tp:taxon-name-part></tp:taxon-name>
                </italic>
              </bold>
            </td><td rowspan="1" colspan="1">
              <bold>
                <italic>
                  <tp:taxon-name><tp:taxon-name-part taxon-name-part-type="genus" reg="Gammarus">G.</tp:taxon-name-part> <tp:taxon-name-part taxon-name-part-type="species" reg="soyoensis">soyoensis</tp:taxon-name-part></tp:taxon-name>
                </italic>
              </bold>
            </td><td rowspan="1" colspan="1">
              <bold>
                <italic>
                  <tp:taxon-name><tp:taxon-name-part taxon-name-part-type="genus" reg="Gammarus">G.</tp:taxon-name-part> <tp:taxon-name-part taxon-name-part-type="species" reg="odaensis">odaensis</tp:taxon-name-part></tp:taxon-name>
                </italic>
              </bold>
            </td></tr><tr><td rowspan="1" colspan="1">
              <bold>Antenna 2</bold>
            </td><td rowspan="1" colspan="1"/><td rowspan="1" colspan="1"/><td rowspan="1" colspan="1"/><td rowspan="1" colspan="1"/><td rowspan="1" colspan="1"/></tr><tr><td rowspan="1" colspan="1">Peduncle 4 posterior<break/>setae clusters</td><td rowspan="1" colspan="1">6–7</td><td rowspan="1" colspan="1">6–8</td><td rowspan="1" colspan="1">3–4</td><td rowspan="1" colspan="1">7–8</td><td rowspan="1" colspan="1">7–9</td></tr><tr><td rowspan="1" colspan="1">
              <bold>Gnathopod 1</bold>
            </td><td rowspan="1" colspan="1"/><td rowspan="1" colspan="1"/><td rowspan="1" colspan="1"/><td rowspan="1" colspan="1"/><td rowspan="1" colspan="1"/></tr><tr><td rowspan="1" colspan="1">Medial palmar spine</td><td rowspan="1" colspan="1">Present</td><td rowspan="1" colspan="1">Present</td><td rowspan="1" colspan="1">Present</td><td rowspan="1" colspan="1">Absent</td><td rowspan="1" colspan="1">Present</td></tr><tr><td rowspan="1" colspan="1">
              <bold>Gnathopod 2</bold>
            </td><td rowspan="1" colspan="1"/><td rowspan="1" colspan="1"/><td rowspan="1" colspan="1"/><td rowspan="1" colspan="1"/><td rowspan="1" colspan="1"/></tr><tr><td rowspan="1" colspan="1">Medial palmar spine</td><td rowspan="1" colspan="1">Present</td><td rowspan="1" colspan="1">Present</td><td rowspan="1" colspan="1">Present</td><td rowspan="1" colspan="1">Absent</td><td rowspan="1" colspan="1">Present</td></tr><tr><td rowspan="1" colspan="1">
              <bold>Pereopod 3</bold>
            </td><td rowspan="1" colspan="1"/><td rowspan="1" colspan="1"/><td rowspan="1" colspan="1"/><td rowspan="1" colspan="1"/><td rowspan="1" colspan="1"/></tr><tr><td rowspan="1" colspan="1">Setae on posterior margin</td><td rowspan="1" colspan="1">Long straight setae</td><td rowspan="1" colspan="1">Long straight setae</td><td rowspan="1" colspan="1">Long straight setae</td><td rowspan="1" colspan="1">Long straight setae</td><td rowspan="1" colspan="1">Short straight setae</td></tr><tr><td rowspan="1" colspan="1">
              <bold>Pereopod 7</bold>
            </td><td rowspan="1" colspan="1"/><td rowspan="1" colspan="1"/><td rowspan="1" colspan="1"/><td rowspan="1" colspan="1"/><td rowspan="1" colspan="1"/></tr><tr><td rowspan="1" colspan="1">Posterodistal corner of basis</td><td rowspan="1" colspan="1">Setae</td><td rowspan="1" colspan="1">Spine</td><td rowspan="1" colspan="1">Setae</td><td rowspan="1" colspan="1">Setae</td><td rowspan="1" colspan="1">Setae</td></tr><tr><td rowspan="1" colspan="1">Setae on anterior margin</td><td rowspan="1" colspan="1">Present</td><td rowspan="1" colspan="1">Present</td><td rowspan="1" colspan="1">Present</td><td rowspan="1" colspan="1">Present</td><td rowspan="1" colspan="1">Absent<break/>(spines only)</td></tr><tr><td rowspan="1" colspan="1">
              <bold>Uropod 3</bold>
            </td><td rowspan="1" colspan="1"/><td rowspan="1" colspan="1"/><td rowspan="1" colspan="1"/><td rowspan="1" colspan="1"/><td rowspan="1" colspan="1"/></tr><tr><td rowspan="1" colspan="1">Plumose setae on outer margin of outer ramus</td><td rowspan="1" colspan="1">Present</td><td rowspan="1" colspan="1">Absent</td><td rowspan="1" colspan="1">Present</td><td rowspan="1" colspan="1">Present</td><td rowspan="1" colspan="1">Absent</td></tr><tr><td rowspan="1" colspan="1">Outer marginal setae of outer ramus</td><td rowspan="1" colspan="1">Long</td><td rowspan="1" colspan="1">Long</td><td rowspan="1" colspan="1">Long</td><td rowspan="1" colspan="1">Short</td><td rowspan="1" colspan="1">Short</td></tr><tr><td rowspan="1" colspan="1">
              <bold>Urosomite 1</bold>
            </td><td rowspan="1" colspan="1"/><td rowspan="1" colspan="1"/><td rowspan="1" colspan="1"/><td rowspan="1" colspan="1"/><td rowspan="1" colspan="1"/></tr><tr><td rowspan="1" colspan="1">Dorsal spine formula</td><td rowspan="1" colspan="1">0–2–0</td><td rowspan="1" colspan="1">1–2–1 or 2–2–2</td><td rowspan="1" colspan="1">1–2–1</td><td rowspan="1" colspan="1">1–2–1</td><td rowspan="1" colspan="1">1–2–1</td></tr><tr><td rowspan="1" colspan="1">
              <bold>Telson</bold>
            </td><td rowspan="1" colspan="1"/><td rowspan="1" colspan="1"/><td rowspan="1" colspan="1"/><td rowspan="1" colspan="1"/><td rowspan="1" colspan="1"/></tr><tr><td rowspan="1" colspan="1">Lateral setae clusters</td><td rowspan="1" colspan="1">3–4</td><td rowspan="1" colspan="1">1–2</td><td rowspan="1" colspan="1">2</td><td rowspan="1" colspan="1">2</td><td rowspan="1" colspan="1">2</td></tr><tr><td rowspan="1" colspan="1">
              <bold>Reference</bold>
            </td><td rowspan="1" colspan="1">This study</td><td rowspan="1" colspan="1">Uéno (1966)</td><td rowspan="1" colspan="1">Lee &amp; Seo (1990)</td><td rowspan="1" colspan="1">Lee &amp; Kim (1980)</td><td rowspan="1" colspan="1">Lee &amp; Kim (1980)</td></tr></tbody></table></table-wrap></tp:treatment-sec><ref-list><ref id="B13712507"><element-citation xmlns:xlink="http://www.w3.org/1999/xlink" publication-type="article" xlink:type="simple"><person-group person-group-type="author"><name name-style="western"><surname>Uéno</surname><given-names>Masuzo</given-names></name></person-group><year>1966</year><article-title>Results of the speleological survey in South Korea 1966 II. Gammarid <tp:taxon-name><tp:taxon-name-part taxon-name-part-type="order">Amphipoda</tp:taxon-name-part></tp:taxon-name> found in subterranean waters of South Korea</article-title><source>Bulletin of the National Science Museum, Tokyo</source><volume>9</volume><issue>4</issue><fpage>501</fpage><lpage>535</lpage></element-citation></ref><ref id="B13712452"><element-citation xmlns:xlink="http://www.w3.org/1999/xlink" publication-type="article" xlink:type="simple"><person-group person-group-type="author"><name name-style="western"><surname>Lee</surname><given-names>Kyung Sook</given-names></name><name name-style="western"><surname>Kim</surname><given-names>Hoon Soo</given-names></name></person-group><year>1980</year><article-title>On the geographical distribution and variation of freshwater <italic><tp:taxon-name><tp:taxon-name-part taxon-name-part-type="genus" reg="Gammarus">Gammarus</tp:taxon-name-part></tp:taxon-name></italic> in Korea, including descriptions of four new species</article-title><source>Crustaceana</source><volume>(Suppl. 6)</volume><fpage>44</fpage><lpage>67</lpage><uri xlink:type="simple">https://www.jstor.org/stable/25027514</uri></element-citation></ref><ref id="B13712434"><element-citation xmlns:xlink="http://www.w3.org/1999/xlink" publication-type="article" xlink:type="simple"><person-group person-group-type="author"><name name-style="western"><surname>Lee</surname><given-names>Kyung Sook</given-names></name></person-group><year>1986</year><article-title>Systematic study of <tp:taxon-name><tp:taxon-name-part taxon-name-part-type="order">Amphipoda</tp:taxon-name-part></tp:taxon-name> (<tp:taxon-name><tp:taxon-name-part taxon-name-part-type="subphylum">Crustacea</tp:taxon-name-part></tp:taxon-name>) in Korea: VI. <italic><tp:taxon-name><tp:taxon-name-part taxon-name-part-type="genus" reg="Gammarus">Gammarus</tp:taxon-name-part> <tp:taxon-name-part taxon-name-part-type="species" reg="hoonsooi">hoonsooi</tp:taxon-name-part></tp:taxon-name></italic>, a new species of freshwater gammarid (<tp:taxon-name><tp:taxon-name-part taxon-name-part-type="family">Gammaridae</tp:taxon-name-part></tp:taxon-name>) from South Korea.</article-title><source>Korean Journal of Zoology</source><volume>29</volume><issue>3</issue><fpage>165</fpage><lpage>170</lpage><uri xlink:type="simple">https://www.koreascience.kr/article/JAKO198611919888421.pdf</uri></element-citation></ref><ref id="B13712461"><element-citation xmlns:xlink="http://www.w3.org/1999/xlink" publication-type="article" xlink:type="simple"><person-group person-group-type="author"><name name-style="western"><surname>Lee</surname><given-names>Kyung Sook</given-names></name><name name-style="western"><surname>Seo</surname><given-names>In Soon</given-names></name></person-group><year>1990</year><article-title>Two new species of freshwater <italic><tp:taxon-name><tp:taxon-name-part taxon-name-part-type="genus" reg="Gammarus">Gammarus</tp:taxon-name-part></tp:taxon-name></italic> (<tp:taxon-name><tp:taxon-name-part taxon-name-part-type="subphylum">Crustacea</tp:taxon-name-part></tp:taxon-name>: <tp:taxon-name><tp:taxon-name-part taxon-name-part-type="order">Amphipoda</tp:taxon-name-part></tp:taxon-name>: <tp:taxon-name><tp:taxon-name-part taxon-name-part-type="family">Gammaridae</tp:taxon-name-part></tp:taxon-name>) from South Korea</article-title><source>Korean Journal of Systematic Zoology</source><volume>6</volume><issue>2</issue><fpage>219</fpage><lpage>230</lpage><uri xlink:type="simple">https://www.koreascience.kr/article/JAKO199011920826875.pub?orgId=kssyz</uri></element-citation></ref><ref id="B13712470"><element-citation xmlns:xlink="http://www.w3.org/1999/xlink" publication-type="article" xlink:type="simple"><person-group person-group-type="author"><name name-style="western"><surname>Lee</surname><given-names>Kyung Sook</given-names></name><name name-style="western"><surname>Seo</surname><given-names>In Soon</given-names></name></person-group><year>1992</year><article-title>One new species of freshwater <italic><tp:taxon-name><tp:taxon-name-part taxon-name-part-type="genus" reg="Gammarus">Gammarus</tp:taxon-name-part></tp:taxon-name></italic> (<tp:taxon-name><tp:taxon-name-part taxon-name-part-type="subphylum">Crustacea</tp:taxon-name-part></tp:taxon-name>: <tp:taxon-name><tp:taxon-name-part taxon-name-part-type="order">Amphipoda</tp:taxon-name-part></tp:taxon-name>: <tp:taxon-name><tp:taxon-name-part taxon-name-part-type="family">Gammaridae</tp:taxon-name-part></tp:taxon-name>) from South Korea</article-title><source>Animal Systematics, Evolution and Diversity</source><volume>(nspc3)</volume><fpage>93</fpage><lpage>100</lpage><uri xlink:type="simple">https://www.koreascience.kr/article/JAKO199211920827317.view?orgId=anpor&amp;hide=breadcrumb,journalinfo</uri></element-citation></ref><ref id="B13712397"><element-citation xmlns:xlink="http://www.w3.org/1999/xlink" publication-type="article" xlink:type="simple"><person-group person-group-type="author"><name name-style="western"><surname>Kim</surname><given-names>Min Seop</given-names></name><name name-style="western"><surname>Lee</surname><given-names>Kyung Sook</given-names></name><name name-style="western"><surname>Min</surname><given-names>Gi Sik</given-names></name></person-group><year>2010</year><article-title>Finding of a new freshwater gammarid (<italic><tp:taxon-name><tp:taxon-name-part taxon-name-part-type="genus" reg="Gammarus">Gammarus</tp:taxon-name-part> <tp:taxon-name-part taxon-name-part-type="species" reg="gageoensis">gageoensis</tp:taxon-name-part></tp:taxon-name></italic>) from South Korea</article-title><source>Animal Cells and Systems</source><volume>14</volume><issue>1</issue><fpage>59</fpage><lpage>71</lpage><pub-id pub-id-type="doi">10.1080/19768351003765194</pub-id></element-citation></ref><ref id="B13712416"><element-citation xmlns:xlink="http://www.w3.org/1999/xlink" publication-type="article" xlink:type="simple"><person-group person-group-type="author"><name name-style="western"><surname>Kwon</surname><given-names>So Yeon</given-names></name><name name-style="western"><surname>Kim</surname><given-names>Min Seop</given-names></name><name name-style="western"><surname>Heo</surname><given-names>Jun Haeng</given-names></name><name name-style="western"><surname>Kim</surname><given-names>Young Hyo</given-names></name></person-group><year>2020</year><article-title>A new <italic><tp:taxon-name><tp:taxon-name-part taxon-name-part-type="genus" reg="Gammarus">Gammarus</tp:taxon-name-part></tp:taxon-name></italic> species (<tp:taxon-name><tp:taxon-name-part taxon-name-part-type="subphylum">Crustacea</tp:taxon-name-part></tp:taxon-name>, <tp:taxon-name><tp:taxon-name-part taxon-name-part-type="order">Amphipoda</tp:taxon-name-part></tp:taxon-name>, <tp:taxon-name><tp:taxon-name-part taxon-name-part-type="family">Gammaridae</tp:taxon-name-part></tp:taxon-name>) from Northwestern Islands, South Korea</article-title><source>Zootaxa</source><volume>4896</volume><issue>4</issue><pub-id pub-id-type="doi">10.11646/zootaxa.4896.4.5</pub-id></element-citation></ref><ref id="B13712299"><element-citation xmlns:xlink="http://www.w3.org/1999/xlink" publication-type="article" xlink:type="simple"><person-group person-group-type="author"><name name-style="western"><surname>Ahn</surname><given-names>Yong Uk</given-names></name><name name-style="western"><surname>Lee</surname><given-names>Chi Woo</given-names></name><name name-style="western"><surname>Min</surname><given-names>Gi Sik</given-names></name></person-group><year>2022</year><article-title>﻿A new species of <italic><tp:taxon-name><tp:taxon-name-part taxon-name-part-type="genus" reg="Gammarus">Gammarus</tp:taxon-name-part></tp:taxon-name></italic> (<tp:taxon-name><tp:taxon-name-part taxon-name-part-type="subphylum">Crustacea</tp:taxon-name-part></tp:taxon-name>, <tp:taxon-name><tp:taxon-name-part taxon-name-part-type="order">Amphipoda</tp:taxon-name-part></tp:taxon-name>, <tp:taxon-name><tp:taxon-name-part taxon-name-part-type="family">Gammaridae</tp:taxon-name-part></tp:taxon-name>) from South Korea</article-title><source>ZooKeys</source><volume>1117</volume><fpage>53</fpage><lpage>69</lpage><pub-id pub-id-type="doi">10.3897/zookeys.1117.89610</pub-id></element-citation></ref><ref id="B13712347"><element-citation xmlns:xlink="http://www.w3.org/1999/xlink" publication-type="article" xlink:type="simple"><person-group person-group-type="author"><name name-style="western"><surname>Hou</surname><given-names>Zhonge</given-names></name><name name-style="western"><surname>Li</surname><given-names>Shuqiang</given-names></name></person-group><year>2010</year><article-title>Intraspecific or interspecific variation: delimitation of species boundaries within the genus <italic><tp:taxon-name><tp:taxon-name-part taxon-name-part-type="genus" reg="Gammarus">Gammarus</tp:taxon-name-part></tp:taxon-name></italic> (<tp:taxon-name><tp:taxon-name-part taxon-name-part-type="subphylum">Crustacea</tp:taxon-name-part></tp:taxon-name>, <tp:taxon-name><tp:taxon-name-part taxon-name-part-type="order">Amphipoda</tp:taxon-name-part></tp:taxon-name>, <tp:taxon-name><tp:taxon-name-part taxon-name-part-type="family">Gammaridae</tp:taxon-name-part></tp:taxon-name>), with description of four new species</article-title><source>Zoological Journal of the Linnean Society</source><volume>160</volume><issue>2</issue><fpage>215</fpage><lpage>253</lpage><pub-id pub-id-type="doi">10.1111/j.1096-3642.2009.00603.x</pub-id></element-citation></ref><ref id="B13712488"><element-citation xmlns:xlink="http://www.w3.org/1999/xlink" publication-type="article" xlink:type="simple"><person-group person-group-type="author"><name name-style="western"><surname>Özbek</surname><given-names>Murat</given-names></name><name name-style="western"><surname>Aksu</surname><given-names>İsmail</given-names></name><name name-style="western"><surname>Baytaşoğlu</surname><given-names>Hazel</given-names></name></person-group><year>2023</year><article-title>A new freshwater amphipod (<tp:taxon-name><tp:taxon-name-part taxon-name-part-type="order">Amphipoda</tp:taxon-name-part></tp:taxon-name>, <tp:taxon-name><tp:taxon-name-part taxon-name-part-type="family">Gammaridae</tp:taxon-name-part></tp:taxon-name>), <italic><tp:taxon-name><tp:taxon-name-part taxon-name-part-type="genus" reg="Gammarus">Gammarus</tp:taxon-name-part> <tp:taxon-name-part taxon-name-part-type="species" reg="tumaf">tumaf</tp:taxon-name-part></tp:taxon-name></italic> sp. nov. from the Gökgöl Cave, Türkiye</article-title><source>Zoosystematics and Evolution</source><volume>99</volume><issue>1</issue><fpage>15</fpage><lpage>27</lpage><pub-id pub-id-type="doi">10.3897/zse.99.89957</pub-id></element-citation></ref><ref id="B13712365"><element-citation xmlns:xlink="http://www.w3.org/1999/xlink" publication-type="article" xlink:type="simple"><person-group person-group-type="author"><name name-style="western"><surname>Hu</surname><given-names>Yueyao</given-names></name><name name-style="western"><surname>Li</surname><given-names>Shuqiang</given-names></name><name name-style="western"><surname>Liu</surname><given-names>Hongguang</given-names></name><name name-style="western"><surname>Kim</surname><given-names>Seung Tae</given-names></name><name name-style="western"><surname>Kurenshchikov</surname><given-names>Dmitry K</given-names></name><name name-style="western"><surname>Hou</surname><given-names>Zhonge</given-names></name></person-group><year>2021</year><article-title>Ancient volcanos as species pumps: A case study of freshwater amphipods in Northeast Asia</article-title><source>Molecular Ecology</source><volume>31</volume><issue>1</issue><fpage>343</fpage><lpage>355</lpage><pub-id pub-id-type="doi">10.1111/mec.16223</pub-id></element-citation></ref></ref-list></tp:taxon-treatment>
